# Supplementary material for: Remarkable confusion in some Western Palearctic Clepsis leads to a revised taxonomic concept (Lepidoptera, Tortricidae)
Source: Zookeys. 2019 Nov 4;885:51–87. doi: 10.3897/zookeys.885.38655 (PMC6848236; doi:10.3897/zookeys.885.38655)
Supplement: XML Treatment for Clepsis neglectana [file zookeys.885.38655-treatment1.xml]

<!DOCTYPE tp:taxon-treatment
  PUBLIC "-//TaxonX//DTD Taxonomic Treatment Publishing DTD v0 20100105//EN" "tax-treatment-NSO.dtd">
<tp:taxon-treatment xmlns:tp="http://www.plazi.org/taxpub"><tp:treatment-meta><kwd-group><label>Taxon classification</label><kwd><named-content xmlns:xlink="http://www.w3.org/1999/xlink" content-type="kingdom">Animalia</named-content></kwd><kwd><named-content xmlns:xlink="http://www.w3.org/1999/xlink" content-type="order">Lepidoptera</named-content></kwd><kwd><named-content xmlns:xlink="http://www.w3.org/1999/xlink" content-type="family">Tortricidae</named-content></kwd></kwd-group><mixed-citation publication-type="journal"><person-group><name><surname>Zlatkov</surname><given-names>Boyan</given-names></name><name><surname>Huemer</surname><given-names>Peter</given-names></name></person-group><article-title>Remarkable confusion in some Western Palearctic <italic><tp:taxon-name><tp:taxon-name-part taxon-name-part-type="genus" reg="Clepsis">Clepsis</tp:taxon-name-part></tp:taxon-name></italic> leads to a revised taxonomic concept (<tp:taxon-name><tp:taxon-name-part taxon-name-part-type="order">Lepidoptera</tp:taxon-name-part></tp:taxon-name>, <tp:taxon-name><tp:taxon-name-part taxon-name-part-type="family">Tortricidae</tp:taxon-name-part></tp:taxon-name>)</article-title><source>Zookeys</source><day>04</day><month>11</month><year>2019</year><volume>885</volume><fpage>51</fpage><lpage>87</lpage><pub-id pub-id-type="doi">10.3897/zookeys.885.38655</pub-id></mixed-citation></tp:treatment-meta><tp:nomenclature><tp:taxon-name><object-id xmlns:xlink="http://www.w3.org/1999/xlink" content-type="arpha" xlink:type="simple">4C5527E9-71DC-5CF3-B585-B37C9E7A9A9A</object-id>
              <tp:taxon-name-part taxon-name-part-type="genus" reg="Clepsis">Clepsis</tp:taxon-name-part>
              <tp:taxon-name-part taxon-name-part-type="species" reg="neglectana">neglectana</tp:taxon-name-part>
            </tp:taxon-name><tp:taxon-authority>(Herrich-Schäffer, 1851)</tp:taxon-authority><tp:nomenclature-citation-list><tp:nomenclature-citation><tp:taxon-name>
                  <tp:taxon-name-part taxon-name-part-type="genus" reg="Clepsis"/>
                  <tp:taxon-name-part taxon-name-part-type="species" reg="neglectana">neglectana</tp:taxon-name-part>
                </tp:taxon-name><comment>Herrich-Schäffer, 1847 (uninominal): pl. 9, fig. 59</comment></tp:nomenclature-citation><tp:nomenclature-citation><tp:taxon-name>
                  <tp:taxon-name-part taxon-name-part-type="genus" reg="Tortrix">Tortrix</tp:taxon-name-part> (<tp:taxon-name-part taxon-name-part-type="subgenus" reg="Lozotaenia">Lozotaenia</tp:taxon-name-part>) <tp:taxon-name-part taxon-name-part-type="species" reg="neglectana">neglectana</tp:taxon-name-part></tp:taxon-name><comment>Herrich-Schäffer, 1851: 167 (Germany)</comment></tp:nomenclature-citation><tp:nomenclature-citation><tp:taxon-name>
                  <tp:taxon-name-part taxon-name-part-type="genus" reg="Tortrix">Tortrix</tp:taxon-name-part> (<tp:taxon-name-part taxon-name-part-type="subgenus" reg="Heterognomon">Heterognomon</tp:taxon-name-part>) <tp:taxon-name-part taxon-name-part-type="species" reg="betulifoliana">betulifoliana</tp:taxon-name-part></tp:taxon-name><comment>Lederer, 1859: 248 (Poland)</comment></tp:nomenclature-citation><tp:nomenclature-citation><tp:taxon-name>
                  <tp:taxon-name-part taxon-name-part-type="genus" reg="Cacoecia">Cacoecia</tp:taxon-name-part> <tp:taxon-name-part taxon-name-part-type="species" reg="delibatana">delibatana</tp:taxon-name-part></tp:taxon-name><comment>Rotschild, 1912: 27 (Hungary)</comment></tp:nomenclature-citation><tp:nomenclature-citation><tp:taxon-name>
                  <tp:taxon-name-part taxon-name-part-type="genus" reg="Tortrix">Tortrix</tp:taxon-name-part> <tp:taxon-name-part taxon-name-part-type="species" reg="dorana">dorana</tp:taxon-name-part></tp:taxon-name><comment>Kennel, 1919: 60 (Kazakhstan: Ili)</comment></tp:nomenclature-citation><tp:nomenclature-citation><tp:taxon-name>
                  <tp:taxon-name-part taxon-name-part-type="genus" reg="Tortrix">Tortrix</tp:taxon-name-part> <tp:taxon-name-part taxon-name-part-type="species" reg="flavana">flavana</tp:taxon-name-part></tp:taxon-name><comment>Duponchel, 1834: 87, pl. 239, fig. 6 (France)</comment></tp:nomenclature-citation><tp:nomenclature-citation><tp:taxon-name>
                    <tp:taxon-name-part taxon-name-part-type="genus" reg="Clepsis"/>
                    <tp:taxon-name-part taxon-name-part-type="species" reg="neglectana"/>
                  </tp:taxon-name><comment>non <tp:taxon-name><tp:taxon-name-part taxon-name-part-type="genus" reg="Tortrix">Tortrix</tp:taxon-name-part> <tp:taxon-name-part taxon-name-part-type="species" reg="striolana">striolana</tp:taxon-name-part></tp:taxon-name> Ragonot, 1879 </comment></tp:nomenclature-citation><tp:nomenclature-citation><tp:taxon-name>
                    <tp:taxon-name-part taxon-name-part-type="genus" reg="Clepsis"/>
                    <tp:taxon-name-part taxon-name-part-type="species" reg="neglectana"/>
                  </tp:taxon-name><comment>non <tp:taxon-name><tp:taxon-name-part taxon-name-part-type="genus" reg="Tortrix">Tortrix</tp:taxon-name-part> <tp:taxon-name-part taxon-name-part-type="species" reg="xylotoma">xylotoma</tp:taxon-name-part></tp:taxon-name> Meyrick, 1891 </comment></tp:nomenclature-citation><tp:nomenclature-citation><tp:taxon-name>
                    <tp:taxon-name-part taxon-name-part-type="genus" reg="Clepsis"/>
                    <tp:taxon-name-part taxon-name-part-type="species" reg="neglectana"/>
                  </tp:taxon-name><comment>non <tp:taxon-name><tp:taxon-name-part taxon-name-part-type="genus" reg="Tortrix">Tortrix</tp:taxon-name-part> <tp:taxon-name-part taxon-name-part-type="species" reg="trivia">trivia</tp:taxon-name-part></tp:taxon-name> Meyrick, 1913 </comment></tp:nomenclature-citation><tp:nomenclature-citation><tp:taxon-name>
                    <tp:taxon-name-part taxon-name-part-type="genus" reg="Clepsis"/>
                    <tp:taxon-name-part taxon-name-part-type="species" reg="neglectana"/>
                  </tp:taxon-name><comment>non <tp:taxon-name><tp:taxon-name-part taxon-name-part-type="genus" reg="Cacoecia">Cacoecia</tp:taxon-name-part> <tp:taxon-name-part taxon-name-part-type="species" reg="acclivana">acclivana</tp:taxon-name-part></tp:taxon-name> Zerny, 1933 </comment></tp:nomenclature-citation></tp:nomenclature-citation-list></tp:nomenclature><tp:treatment-sec sec-type="material" id="SECID0ENHAG"><title>Material examined.</title><p>Lectotype ♂ (here designated): pinned, genitalia on a slide, with 7 labels: “Typus!” [handwritten] “Origin.” [red printed] “ex coll. 1/1 / Staudinger” [printed] “Dresden / n. sp.” [handwritten] “Genital-Unters. / Nr. 0024” “H.-Sch.” [both printed] “Lectotype / <italic>Tortrix neglectana</italic> / Herrich-Schäffer, 1851 / des. Zlatkov &amp; Huemer 2019” [red printed].</p><p>GERMANY • 1 ♂; Dresden; Staudinger leg.; GS (genitalia slide) 0024; <abbrev xmlns:xlink="http://www.w3.org/1999/xlink" content-type="institution" xlink:title="Museum für Naturkunde, Berlin, Germany" id="ABBRID0EAIAG" xlink:type="simple">MFN</abbrev>.</p><p>Other material: GERMANY •1 ♂; Disque leg.; GS M.044; <abbrev xmlns:xlink="http://www.w3.org/1999/xlink" content-type="institution" xlink:title="Zoologische Staatsammlung München, Germany" id="ABBRID0EHIAG" xlink:type="simple">ZSM</abbrev> • 1 ♂; Southern Germany; Disque leg.; GS 1/2.11.2018; <abbrev xmlns:xlink="http://www.w3.org/1999/xlink" content-type="institution" xlink:title="Zoologische Staatsammlung München, Germany" id="ABBRID0EMIAG" xlink:type="simple">ZSM</abbrev> • 1 ♂; Dresden; Schmidt leg.; GS 1/5.12.2018; <abbrev xmlns:xlink="http://www.w3.org/1999/xlink" content-type="institution" xlink:title="Senckenberg Museum für Tierkunde, Dresden, Germany" id="ABBRID0ERIAG" xlink:type="simple">MTD</abbrev> • 1 ♀; Dresden, Loschwitz; GS 3/4.12.2018; <abbrev xmlns:xlink="http://www.w3.org/1999/xlink" content-type="institution" xlink:title="Senckenberg Museum für Tierkunde, Dresden, Germany" id="ABBRID0EWIAG" xlink:type="simple">MTD</abbrev> • 1 ♀; Dresden [?];6 Jul. 1897; GS 4/4.12.2018; <abbrev xmlns:xlink="http://www.w3.org/1999/xlink" content-type="institution" xlink:title="Senckenberg Museum für Tierkunde, Dresden, Germany" id="ABBRID0E2IAG" xlink:type="simple">MTD</abbrev> • POLAND • 1 ♂; Szczecin, Dabie; 30 Jul.; unknown leg.; GS 1/5.11.2018; <abbrev xmlns:xlink="http://www.w3.org/1999/xlink" content-type="institution" xlink:title="Zoologische Staatsammlung München, Germany" id="ABBRID0EAJAG" xlink:type="simple">ZSM</abbrev> • FINLAND • 2 ♂♂; Valkeala; 28 Jul.–4 Aug. 1999; T. Mutanen leg.; GS 1/2.2.2018, 2/9.2.2018; <abbrev xmlns:xlink="http://www.w3.org/1999/xlink" content-type="institution" xlink:title="Zoological Museum, University of Oulu, Finland" id="ABBRID0EFJAG" xlink:type="simple">ZMUO</abbrev> • 1 ♂; Valkeala; 22–27 Jul. 1999; GS 1/7.11.2018; <abbrev xmlns:xlink="http://www.w3.org/1999/xlink" content-type="institution" xlink:title="Zoological Museum, University of Oulu, Finland" id="ABBRID0EKJAG" xlink:type="simple">ZMUO</abbrev> • 2 ♂♂; Valkeala; 20–24 Jul. 1998; P. Sundell &amp; T. Mutanen leg.; GS 1/5.2.2018, 1/9.2.2018; <abbrev xmlns:xlink="http://www.w3.org/1999/xlink" content-type="institution" xlink:title="Zoological Museum, University of Oulu, Finland" id="ABBRID0EPJAG" xlink:type="simple">ZMUO</abbrev> • 1 ♂; Haapasaari; 15 Jul. 1973; J. Jalava leg.; GS 1/3.2.2018; <abbrev xmlns:xlink="http://www.w3.org/1999/xlink" content-type="institution" xlink:title="Zoological Museum, University of Oulu, Finland" id="ABBRID0EUJAG" xlink:type="simple">ZMUO</abbrev> • 2 ♀♀; Haapasaari; 6–7 Aug. 2004; J. Junnilainen leg.; GS 1/14.12.2018, 2/14.12.2018; <abbrev xmlns:xlink="http://www.w3.org/1999/xlink" content-type="institution" xlink:title="Private collection of Jari Junnilainen, Vantaa, Finland" id="ABBRID0EZJAG" xlink:type="simple">CJJ</abbrev>.</p></tp:treatment-sec><tp:treatment-sec sec-type="diagnosis" id="SECID0E5JAG"><title>Diagnosis.</title><p>Externally, <italic><tp:taxon-name><tp:taxon-name-part taxon-name-part-type="genus" reg="Clepsis">C.</tp:taxon-name-part> <tp:taxon-name-part taxon-name-part-type="species" reg="neglectana">neglectana</tp:taxon-name-part></tp:taxon-name></italic> is similar to the other species in the <italic><tp:taxon-name><tp:taxon-name-part taxon-name-part-type="genus" reg="Clepsis">C.</tp:taxon-name-part> <tp:taxon-name-part taxon-name-part-type="species" reg="neglectana">neglectana</tp:taxon-name-part></tp:taxon-name></italic> species group (apart from <italic><tp:taxon-name><tp:taxon-name-part taxon-name-part-type="genus" reg="Clepsis">C.</tp:taxon-name-part> <tp:taxon-name-part taxon-name-part-type="species" reg="striolana">striolana</tp:taxon-name-part></tp:taxon-name></italic>) and <italic><tp:taxon-name><tp:taxon-name-part taxon-name-part-type="genus" reg="Clepsis">C.</tp:taxon-name-part> <tp:taxon-name-part taxon-name-part-type="species" reg="consimilana">consimilana</tp:taxon-name-part></tp:taxon-name></italic>, but the markings are darker and the costal fold is rudimentary. The male genitalia are very close to <italic><tp:taxon-name><tp:taxon-name-part taxon-name-part-type="genus" reg="Clepsis">C.</tp:taxon-name-part> <tp:taxon-name-part taxon-name-part-type="species" reg="striolana">striolana</tp:taxon-name-part></tp:taxon-name></italic>, with the most obvious difference in the shape of labis; additionally, the setal tuft of the valva is less compact and smaller, the sacculus is straighter, and the vesica most often bears a single cornutus. <italic><tp:taxon-name><tp:taxon-name-part taxon-name-part-type="genus" reg="Clepsis">Clepsis</tp:taxon-name-part> <tp:taxon-name-part taxon-name-part-type="species" reg="neglectana">neglectana</tp:taxon-name-part></tp:taxon-name></italic> differs from <italic><tp:taxon-name><tp:taxon-name-part taxon-name-part-type="genus" reg="Clepsis">C.</tp:taxon-name-part> <tp:taxon-name-part taxon-name-part-type="species" reg="acclivana">acclivana</tp:taxon-name-part></tp:taxon-name></italic> and <italic><tp:taxon-name><tp:taxon-name-part taxon-name-part-type="genus" reg="Clepsis">C.</tp:taxon-name-part> <tp:taxon-name-part taxon-name-part-type="species" reg="trivia">trivia</tp:taxon-name-part></tp:taxon-name></italic> by the shape of the uncus and numerous characters on the valvae and phallus. Apart from the forewing pattern, the female differs from <italic><tp:taxon-name><tp:taxon-name-part taxon-name-part-type="genus" reg="Clepsis">C.</tp:taxon-name-part> <tp:taxon-name-part taxon-name-part-type="species" reg="striolana">striolana</tp:taxon-name-part></tp:taxon-name></italic> by the presence of a transparent protrusion of the colliculum on the right side, and from <italic><tp:taxon-name><tp:taxon-name-part taxon-name-part-type="genus" reg="Clepsis">C.</tp:taxon-name-part> <tp:taxon-name-part taxon-name-part-type="species" reg="trivia">trivia</tp:taxon-name-part></tp:taxon-name></italic> by the length and shape of the colliculum. In contrast to <italic><tp:taxon-name><tp:taxon-name-part taxon-name-part-type="genus" reg="Clepsis">C.</tp:taxon-name-part> <tp:taxon-name-part taxon-name-part-type="species" reg="trivia">trivia</tp:taxon-name-part></tp:taxon-name></italic>, both <italic><tp:taxon-name><tp:taxon-name-part taxon-name-part-type="genus" reg="Clepsis">C.</tp:taxon-name-part> <tp:taxon-name-part taxon-name-part-type="species" reg="neglectana">neglectana</tp:taxon-name-part></tp:taxon-name></italic> and <italic><tp:taxon-name><tp:taxon-name-part taxon-name-part-type="genus" reg="Clepsis">C.</tp:taxon-name-part> <tp:taxon-name-part taxon-name-part-type="species" reg="striolana">striolana</tp:taxon-name-part></tp:taxon-name></italic> lack a plate-like signum.</p></tp:treatment-sec><tp:treatment-sec sec-type="description" id="SECID0ETOAG"><title>Description.</title><p>Adult (Fig. <xref ref-type="fig" rid="F2">2A–C</xref>). Sexual dimorphism not detected. Head. Vertex, frons, palps and antennae monochrome, covered with ochreous scales. Sensilla trichodea (often referred to as “cilia”) on antennae denser and longer in males. Thorax dorsally, legs and tegula ochreous, thorax ventrally creamy. Forewing length in males 6.3–7.4 mm (mean 6.9, <italic>N</italic> = 10), in females 6.5–8.2 mm (mean 7.3, <italic>N</italic> = 4). Forewing elongated, with costa convex basally and slightly concave apically, costal fold rudimentary (Fig. <xref ref-type="fig" rid="F3">3A</xref>). Upperside background ochreous to ferruginous with darker transverse or reticulate pattern. Markings brown to grey brown: basal blotch usually ill-defined, expressed mainly at costa and dorsum; median fascia widened at the middle. Subapical blotch triangular, ill-defined, sometimes connected with the median fascia. Cilia concolourous or paler than background. Underside pale grey-brown, sometimes with ill-defined reticulate pattern and creamy longitudinal blotch in the distal half of costa. Hindwing grey on both sides with underside paler, cilia whitish with grey line. Abdomen grey. Male genitalia (Fig. <xref ref-type="fig" rid="F4">4A, B</xref>). Uncus ovoid, widening apically, rounded, gnathos relatively large, socius membranous. Valvae pointed dorsolaterally when mounted on slide. Costal sclerite of valva relatively narrow, with short elliptic labis covered with small acanthae and extended into triangular pointed medial process (Fig. <xref ref-type="fig" rid="F5">5A, B</xref>). Apical part of sacculus ca. 1.4× longer than basal part, both forming angle of 145–155°, saccular process pointed. Membranous part of valva with protuberance bearing tuft of firmly attached, relatively sparse scales and setae; its terminal part with concave dorsal and convex ventral margin, brachiola ill-defined, pointed dorsolaterally. Posterior part of phallus slightly bent dorsally, with lateral process as long as 0.23× distance between anterior opening and tip of phallus, straight, in single specimen apically bent dorsally. Anterior and posterior part of phallus form angle of 130–140°. Caulis large, L-shaped, parallel to coecum. Vesica bent at ca. 110° dorsally, with small basal widening and terminal diverticulum mediodorsally, slightly pointed to right (Fig. <xref ref-type="fig" rid="F6">6A</xref>). One long, slightly curved deciduous cornutus attached ventroterminally adjacent to gonopore (Fig. <xref ref-type="fig" rid="F7">7A</xref>); single specimen with two cornuti. Female genitalia (Fig. <xref ref-type="fig" rid="F8">8A</xref>) with papillae anales not modified. Apophyses anteriores 1.3× longer than apophyses posteriores. Sterigma widened caudad, with shallow lateral sclerotised pockets cephalad and large excavation on the dorsal wall. Colliculum short, with length 0.14× length of ductus bursae, straight, funnel-shaped, with plicate longitudinal sclerotisation and lateral protrusion at right cranial end consisting of colourless thick cuticle. Ductus bursae long and narrow, emerging at left to cuticular protrusion, with cestum extending along cranial 0.9× of its length and expanding for short distance on corpus bursae. Ductus seminalis inserted dorsally at caudal end of ductus bursae. Corpus bursae ovoid, with large falcate signum with capitulum (Fig. <xref ref-type="fig" rid="F9">9A</xref>).</p><fig id="F2" position="float" orientation="portrait"><object-id xmlns:xlink="http://www.w3.org/1999/xlink" content-type="doi" xlink:type="simple">10.3897/zookeys.885.38655.figure2</object-id><object-id xmlns:xlink="http://www.w3.org/1999/xlink" content-type="arpha" xlink:type="simple">919D6D27-2B24-5D85-A95E-36CF195239AF</object-id><label>Figure 2.</label><caption><p>Adults of <italic><tp:taxon-name><tp:taxon-name-part taxon-name-part-type="genus" reg="Clepsis">Clepsis</tp:taxon-name-part> <tp:taxon-name-part taxon-name-part-type="species" reg="neglectana">neglectana</tp:taxon-name-part></tp:taxon-name></italic> species group <bold>A–C</bold><italic><tp:taxon-name><tp:taxon-name-part taxon-name-part-type="genus" reg="Clepsis">C.</tp:taxon-name-part> <tp:taxon-name-part taxon-name-part-type="species" reg="neglectana">neglectana</tp:taxon-name-part></tp:taxon-name></italic>: <bold>A</bold> lectotype of <italic><tp:taxon-name><tp:taxon-name-part taxon-name-part-type="genus" reg="Tortrix">Tortrix</tp:taxon-name-part> <tp:taxon-name-part taxon-name-part-type="species" reg="neglectana">neglectana</tp:taxon-name-part></tp:taxon-name></italic><bold>B</bold> male, Southern Germany <bold>C</bold> Female, Germany <bold>D–G</bold><italic><tp:taxon-name><tp:taxon-name-part taxon-name-part-type="genus" reg="Clepsis">C.</tp:taxon-name-part> <tp:taxon-name-part taxon-name-part-type="species" reg="striolana">striolana</tp:taxon-name-part></tp:taxon-name></italic>: <bold>D</bold> lectotype of <italic><tp:taxon-name><tp:taxon-name-part taxon-name-part-type="genus" reg="Tortrix">T.</tp:taxon-name-part> <tp:taxon-name-part taxon-name-part-type="species" reg="striolana">striolana</tp:taxon-name-part></tp:taxon-name></italic><bold>E</bold> paralectotype of <italic><tp:taxon-name><tp:taxon-name-part taxon-name-part-type="genus" reg="Tortrix">T.</tp:taxon-name-part> <tp:taxon-name-part taxon-name-part-type="species" reg="striolana">striolana</tp:taxon-name-part></tp:taxon-name></italic><bold>F</bold> male, Austria, South Tyrol <bold>G</bold> female, Austria, South Tyrol <bold>H–K</bold><italic><tp:taxon-name><tp:taxon-name-part taxon-name-part-type="genus" reg="Clepsis">C.</tp:taxon-name-part> <tp:taxon-name-part taxon-name-part-type="species" reg="trivia">trivia</tp:taxon-name-part></tp:taxon-name></italic>: <bold>H</bold> holotype of <italic><tp:taxon-name><tp:taxon-name-part taxon-name-part-type="genus" reg="Tortrix">T.</tp:taxon-name-part> <tp:taxon-name-part taxon-name-part-type="species" reg="trivia">trivia</tp:taxon-name-part></tp:taxon-name></italic><bold>I–J</bold> males, Crete <bold>K</bold> female, Crete <bold>L–M</bold><italic><tp:taxon-name><tp:taxon-name-part taxon-name-part-type="genus" reg="Clepsis">C.</tp:taxon-name-part> <tp:taxon-name-part taxon-name-part-type="species" reg="acclivana">acclivana</tp:taxon-name-part></tp:taxon-name></italic>: <bold>L</bold> lectotype of <italic><tp:taxon-name><tp:taxon-name-part taxon-name-part-type="genus" reg="Cacoecia">Cacoecia</tp:taxon-name-part> <tp:taxon-name-part taxon-name-part-type="species" reg="acclivana">acclivana</tp:taxon-name-part></tp:taxon-name></italic><bold>M</bold> paralectotype of <italic><tp:taxon-name><tp:taxon-name-part taxon-name-part-type="genus" reg="Clepsis">C.</tp:taxon-name-part> <tp:taxon-name-part taxon-name-part-type="species" reg="acclivana">acclivana</tp:taxon-name-part></tp:taxon-name></italic><bold>N</bold><italic><tp:taxon-name><tp:taxon-name-part taxon-name-part-type="genus" reg="Tortrix">T.</tp:taxon-name-part> <tp:taxon-name-part taxon-name-part-type="species" reg="severana">severana</tp:taxon-name-part></tp:taxon-name></italic> holotype <bold>O</bold><tp:taxon-name><tp:taxon-name-part taxon-name-part-type="genus" reg="Cacoecia">Cacoecia</tp:taxon-name-part> <tp:taxon-name-part taxon-name-part-type="species" reg="unifasciana">unifasciana</tp:taxon-name-part> <tp:taxon-name-part taxon-name-part-type="infraspecific-rank">var.</tp:taxon-name-part> <tp:taxon-name-part taxon-name-part-type="variety" reg="semiana">semiana</tp:taxon-name-part></tp:taxon-name> holotype. Scale bar: 5 mm, all to scale.</p></caption><graphic xmlns:xlink="http://www.w3.org/1999/xlink" xlink:href="zookeys-885-051-g002.jpg" position="float" orientation="portrait" xlink:type="simple" id="oo_352380.jpg"><uri content-type="original_file" xlink:type="simple">https://binary.pensoft.net/fig/352380</uri></graphic></fig><fig id="F3" position="float" orientation="portrait"><object-id xmlns:xlink="http://www.w3.org/1999/xlink" content-type="doi" xlink:type="simple">10.3897/zookeys.885.38655.figure3</object-id><object-id xmlns:xlink="http://www.w3.org/1999/xlink" content-type="arpha" xlink:type="simple">1F9450B5-188C-5A29-9164-9E86F73B7598</object-id><label>Figure 3.</label><caption><p>Costal folds of males of <italic><tp:taxon-name><tp:taxon-name-part taxon-name-part-type="genus" reg="Clepsis">Clepsis</tp:taxon-name-part></tp:taxon-name></italic> spp. <bold>A</bold><italic><tp:taxon-name><tp:taxon-name-part taxon-name-part-type="genus" reg="Clepsis">C.</tp:taxon-name-part> <tp:taxon-name-part taxon-name-part-type="species" reg="neglectana">neglectana</tp:taxon-name-part></tp:taxon-name></italic>, Germany <bold>B</bold><italic><tp:taxon-name><tp:taxon-name-part taxon-name-part-type="genus" reg="Clepsis">C.</tp:taxon-name-part> <tp:taxon-name-part taxon-name-part-type="species" reg="striolana">striolana</tp:taxon-name-part></tp:taxon-name></italic>, Austria <bold>C</bold><italic><tp:taxon-name><tp:taxon-name-part taxon-name-part-type="genus" reg="Clepsis">C.</tp:taxon-name-part> <tp:taxon-name-part taxon-name-part-type="species" reg="trivia">trivia</tp:taxon-name-part></tp:taxon-name></italic>, Crete <bold>D</bold><italic><tp:taxon-name><tp:taxon-name-part taxon-name-part-type="genus" reg="Clepsis">C.</tp:taxon-name-part> <tp:taxon-name-part taxon-name-part-type="species" reg="acclivana">acclivana</tp:taxon-name-part></tp:taxon-name></italic>, lectotype of <italic><tp:taxon-name><tp:taxon-name-part taxon-name-part-type="genus" reg="Cacoecia">Cacoecia</tp:taxon-name-part> <tp:taxon-name-part taxon-name-part-type="species" reg="acclivana">acclivana</tp:taxon-name-part></tp:taxon-name></italic><bold>E</bold><italic><tp:taxon-name><tp:taxon-name-part taxon-name-part-type="genus" reg="Clepsis">C.</tp:taxon-name-part> <tp:taxon-name-part taxon-name-part-type="species" reg="consimilana">consimilana</tp:taxon-name-part></tp:taxon-name></italic>, neotype of <italic><tp:taxon-name><tp:taxon-name-part taxon-name-part-type="genus" reg="Tortrix">Tortrix</tp:taxon-name-part> <tp:taxon-name-part taxon-name-part-type="species" reg="consimilana">consimilana</tp:taxon-name-part></tp:taxon-name></italic><bold>F</bold><italic><tp:taxon-name><tp:taxon-name-part taxon-name-part-type="genus" reg="Clepsis">C.</tp:taxon-name-part> <tp:taxon-name-part taxon-name-part-type="species" reg="eatoniana">eatoniana</tp:taxon-name-part></tp:taxon-name></italic>, Spain. Scale bar: 1 mm, all to scale.</p></caption><graphic xmlns:xlink="http://www.w3.org/1999/xlink" xlink:href="zookeys-885-051-g003.jpg" position="float" orientation="portrait" xlink:type="simple" id="oo_352381.jpg"><uri content-type="original_file" xlink:type="simple">https://binary.pensoft.net/fig/352381</uri></graphic></fig><fig id="F4" position="float" orientation="portrait"><object-id xmlns:xlink="http://www.w3.org/1999/xlink" content-type="doi" xlink:type="simple">10.3897/zookeys.885.38655.figure4</object-id><object-id xmlns:xlink="http://www.w3.org/1999/xlink" content-type="arpha" xlink:type="simple">FD3302FA-9AC6-53AF-B4F2-0BA525F3210D</object-id><label>Figure 4.</label><caption><p>Male genitalia of the <italic><tp:taxon-name><tp:taxon-name-part taxon-name-part-type="genus" reg="Clepsis">Clepsis</tp:taxon-name-part> <tp:taxon-name-part taxon-name-part-type="species" reg="neglectana">neglectana</tp:taxon-name-part></tp:taxon-name></italic> species group (some without phallus) <bold>A, B</bold><italic><tp:taxon-name><tp:taxon-name-part taxon-name-part-type="genus" reg="Clepsis">C.</tp:taxon-name-part> <tp:taxon-name-part taxon-name-part-type="species" reg="neglectana">neglectana</tp:taxon-name-part></tp:taxon-name></italic>: <bold>A</bold><italic><tp:taxon-name><tp:taxon-name-part taxon-name-part-type="genus" reg="Tortrix">Tortrix</tp:taxon-name-part> <tp:taxon-name-part taxon-name-part-type="species" reg="neglectana">neglectana</tp:taxon-name-part></tp:taxon-name></italic> lectotype <bold>B</bold><italic><tp:taxon-name><tp:taxon-name-part taxon-name-part-type="genus" reg="Clepsis">C.</tp:taxon-name-part> <tp:taxon-name-part taxon-name-part-type="species" reg="neglectana">neglectana</tp:taxon-name-part></tp:taxon-name></italic>, Southern Germany <bold>C, D</bold><italic><tp:taxon-name><tp:taxon-name-part taxon-name-part-type="genus" reg="Clepsis">C.</tp:taxon-name-part> <tp:taxon-name-part taxon-name-part-type="species" reg="striolana">striolana</tp:taxon-name-part></tp:taxon-name></italic>: <bold>C</bold><italic><tp:taxon-name><tp:taxon-name-part taxon-name-part-type="genus" reg="Tortrix">T.</tp:taxon-name-part> <tp:taxon-name-part taxon-name-part-type="species" reg="striolana">striolana</tp:taxon-name-part></tp:taxon-name></italic> lectotype <bold>D</bold><italic><tp:taxon-name><tp:taxon-name-part taxon-name-part-type="genus" reg="Clepsis">C.</tp:taxon-name-part> <tp:taxon-name-part taxon-name-part-type="species" reg="striolana">striolana</tp:taxon-name-part></tp:taxon-name></italic>, Austria, North Tyrol <bold>E, F</bold><italic><tp:taxon-name><tp:taxon-name-part taxon-name-part-type="genus" reg="Clepsis">C.</tp:taxon-name-part> <tp:taxon-name-part taxon-name-part-type="species" reg="trivia">trivia</tp:taxon-name-part></tp:taxon-name></italic>: <bold>E</bold><italic><tp:taxon-name><tp:taxon-name-part taxon-name-part-type="genus" reg="Tortrix">T.</tp:taxon-name-part> <tp:taxon-name-part taxon-name-part-type="species" reg="trivia">trivia</tp:taxon-name-part></tp:taxon-name></italic> holotype <bold>F</bold><italic><tp:taxon-name><tp:taxon-name-part taxon-name-part-type="genus" reg="Clepsis">C.</tp:taxon-name-part> <tp:taxon-name-part taxon-name-part-type="species" reg="trivia">trivia</tp:taxon-name-part></tp:taxon-name></italic>, Crete. Scale bar: 500 μm, all to scale.</p></caption><graphic xmlns:xlink="http://www.w3.org/1999/xlink" xlink:href="zookeys-885-051-g004.jpg" position="float" orientation="portrait" xlink:type="simple" id="oo_352382.jpg"><uri content-type="original_file" xlink:type="simple">https://binary.pensoft.net/fig/352382</uri></graphic></fig><fig id="F5" position="float" orientation="portrait"><object-id xmlns:xlink="http://www.w3.org/1999/xlink" content-type="doi" xlink:type="simple">10.3897/zookeys.885.38655.figure5</object-id><object-id xmlns:xlink="http://www.w3.org/1999/xlink" content-type="arpha" xlink:type="simple">52089A3F-BDF0-556D-8C8C-BDBC24842459</object-id><label>Figure 5.</label><caption><p>Labides of <italic><tp:taxon-name><tp:taxon-name-part taxon-name-part-type="genus" reg="Clepsis">Clepsis</tp:taxon-name-part></tp:taxon-name></italic> spp. <bold>A, B</bold><italic><tp:taxon-name><tp:taxon-name-part taxon-name-part-type="genus" reg="Clepsis">C.</tp:taxon-name-part> <tp:taxon-name-part taxon-name-part-type="species" reg="neglectana">neglectana</tp:taxon-name-part></tp:taxon-name></italic>: <bold>A</bold> Southern Germany <bold>B</bold> Finland <bold>C</bold><italic><tp:taxon-name><tp:taxon-name-part taxon-name-part-type="genus" reg="Clepsis">C.</tp:taxon-name-part> <tp:taxon-name-part taxon-name-part-type="species" reg="striolana">striolana</tp:taxon-name-part></tp:taxon-name></italic>, Austria, North Tyrol <bold>D</bold><italic><tp:taxon-name><tp:taxon-name-part taxon-name-part-type="genus" reg="Clepsis">C.</tp:taxon-name-part> <tp:taxon-name-part taxon-name-part-type="species" reg="trivia">trivia</tp:taxon-name-part></tp:taxon-name></italic>, Crete <bold>E</bold><italic><tp:taxon-name><tp:taxon-name-part taxon-name-part-type="genus" reg="Clepsis">C.</tp:taxon-name-part> <tp:taxon-name-part taxon-name-part-type="species" reg="acclivana">acclivana</tp:taxon-name-part></tp:taxon-name></italic>, paralectotype of <italic><tp:taxon-name><tp:taxon-name-part taxon-name-part-type="genus" reg="Cacoecia">Cacoecia</tp:taxon-name-part> <tp:taxon-name-part taxon-name-part-type="species" reg="acclivana">acclivana</tp:taxon-name-part></tp:taxon-name></italic><bold>F, G</bold><italic><tp:taxon-name><tp:taxon-name-part taxon-name-part-type="genus" reg="Clepsis">C.</tp:taxon-name-part> <tp:taxon-name-part taxon-name-part-type="species" reg="consimilana">consimilana</tp:taxon-name-part></tp:taxon-name></italic>: <bold>F</bold> Germany, neotype of <italic><tp:taxon-name><tp:taxon-name-part taxon-name-part-type="genus" reg="Tortrix">Tortrix</tp:taxon-name-part> <tp:taxon-name-part taxon-name-part-type="species" reg="consimilana">consimilana</tp:taxon-name-part></tp:taxon-name></italic><bold>G</bold> Italy <bold>H</bold><italic><tp:taxon-name><tp:taxon-name-part taxon-name-part-type="genus" reg="Clepsis">C.</tp:taxon-name-part> <tp:taxon-name-part taxon-name-part-type="species" reg="eatoniana">eatoniana</tp:taxon-name-part></tp:taxon-name></italic>, Spain. Scale bar: 100 μm, all to scale.</p></caption><graphic xmlns:xlink="http://www.w3.org/1999/xlink" xlink:href="zookeys-885-051-g005.jpg" position="float" orientation="portrait" xlink:type="simple" id="oo_352383.jpg"><uri content-type="original_file" xlink:type="simple">https://binary.pensoft.net/fig/352383</uri></graphic></fig><fig id="F6" position="float" orientation="portrait"><object-id xmlns:xlink="http://www.w3.org/1999/xlink" content-type="doi" xlink:type="simple">10.3897/zookeys.885.38655.figure6</object-id><object-id xmlns:xlink="http://www.w3.org/1999/xlink" content-type="arpha" xlink:type="simple">5BAE5602-A330-5D49-9AA5-A759C9DF2B9D</object-id><label>Figure 6.</label><caption><p>Phalli with vesicae everted of the <italic><tp:taxon-name><tp:taxon-name-part taxon-name-part-type="genus" reg="Clepsis">Clepsis</tp:taxon-name-part> <tp:taxon-name-part taxon-name-part-type="species" reg="neglectana">neglectana</tp:taxon-name-part></tp:taxon-name></italic> species group <bold>A</bold><italic><tp:taxon-name><tp:taxon-name-part taxon-name-part-type="genus" reg="Clepsis">C.</tp:taxon-name-part> <tp:taxon-name-part taxon-name-part-type="species" reg="neglectana">neglectana</tp:taxon-name-part></tp:taxon-name></italic>, Germany <bold>B</bold><italic><tp:taxon-name><tp:taxon-name-part taxon-name-part-type="genus" reg="Clepsis">C.</tp:taxon-name-part> <tp:taxon-name-part taxon-name-part-type="species" reg="striolana">striolana</tp:taxon-name-part></tp:taxon-name></italic>, Austria <bold>C</bold><italic><tp:taxon-name><tp:taxon-name-part taxon-name-part-type="genus" reg="Clepsis">C.</tp:taxon-name-part> <tp:taxon-name-part taxon-name-part-type="species" reg="trivia">trivia</tp:taxon-name-part></tp:taxon-name></italic>, Crete <bold>D</bold><italic><tp:taxon-name><tp:taxon-name-part taxon-name-part-type="genus" reg="Clepsis">C.</tp:taxon-name-part> <tp:taxon-name-part taxon-name-part-type="species" reg="acclivana">acclivana</tp:taxon-name-part></tp:taxon-name></italic>, paralectotype of <italic><tp:taxon-name><tp:taxon-name-part taxon-name-part-type="genus" reg="Cacoecia">Cacoecia</tp:taxon-name-part> <tp:taxon-name-part taxon-name-part-type="species" reg="acclivana">acclivana</tp:taxon-name-part></tp:taxon-name></italic>. The phallus of each species is shown in three aspects from top to bottom: sclerotised phallic tube (without vesica) in dorsal view (viewpoint marked with black arrow), vesica in dorsal view (viewpoint marked with white arrow) and whole phallus in left view. 1 cornutus, 2 diverticulum, 3 location of gonopore, 4 phallic process, 5 caulis. Scale bar: 250 μm.</p></caption><graphic xmlns:xlink="http://www.w3.org/1999/xlink" xlink:href="zookeys-885-051-g006.jpg" position="float" orientation="portrait" xlink:type="simple" id="oo_352384.jpg"><uri content-type="original_file" xlink:type="simple">https://binary.pensoft.net/fig/352384</uri></graphic></fig><fig id="F7" position="float" orientation="portrait"><object-id xmlns:xlink="http://www.w3.org/1999/xlink" content-type="doi" xlink:type="simple">10.3897/zookeys.885.38655.figure7</object-id><object-id xmlns:xlink="http://www.w3.org/1999/xlink" content-type="arpha" xlink:type="simple">80E83C7C-5099-5A20-AD9C-9FDA452A1C6F</object-id><label>Figure 7.</label><caption><p>Specialised male setae in <italic><tp:taxon-name><tp:taxon-name-part taxon-name-part-type="genus" reg="Clepsis">Clepsis</tp:taxon-name-part></tp:taxon-name></italic> spp. <bold>A–E</bold> cornuti: <bold>A</bold><italic><tp:taxon-name><tp:taxon-name-part taxon-name-part-type="genus" reg="Clepsis">C.</tp:taxon-name-part> <tp:taxon-name-part taxon-name-part-type="species" reg="neglectana">neglectana</tp:taxon-name-part></tp:taxon-name></italic>, Finland <bold>B</bold><italic><tp:taxon-name><tp:taxon-name-part taxon-name-part-type="genus" reg="Clepsis">C.</tp:taxon-name-part> <tp:taxon-name-part taxon-name-part-type="species" reg="striolana">striolana</tp:taxon-name-part></tp:taxon-name></italic>, Austria <bold>C</bold><italic><tp:taxon-name><tp:taxon-name-part taxon-name-part-type="genus" reg="Clepsis">C.</tp:taxon-name-part> <tp:taxon-name-part taxon-name-part-type="species" reg="trivia">trivia</tp:taxon-name-part></tp:taxon-name></italic>, Crete <bold>D</bold><italic><tp:taxon-name><tp:taxon-name-part taxon-name-part-type="genus" reg="Clepsis">C.</tp:taxon-name-part> <tp:taxon-name-part taxon-name-part-type="species" reg="consimilana">consimilana</tp:taxon-name-part></tp:taxon-name></italic>, neotype of <italic><tp:taxon-name><tp:taxon-name-part taxon-name-part-type="genus" reg="Tortrix">Tortrix</tp:taxon-name-part> <tp:taxon-name-part taxon-name-part-type="species" reg="consimilana">consimilana</tp:taxon-name-part></tp:taxon-name></italic><bold>E</bold><italic><tp:taxon-name><tp:taxon-name-part taxon-name-part-type="genus" reg="Clepsis">C.</tp:taxon-name-part> <tp:taxon-name-part taxon-name-part-type="species" reg="eatoniana">eatoniana</tp:taxon-name-part></tp:taxon-name></italic>, Spain <bold>F</bold> modified large seta from the medial surface of valva of <italic><tp:taxon-name><tp:taxon-name-part taxon-name-part-type="genus" reg="Clepsis">C.</tp:taxon-name-part> <tp:taxon-name-part taxon-name-part-type="species" reg="consimilana">consimilana</tp:taxon-name-part></tp:taxon-name></italic>, Germany. Scale bar: 100 μm, all to scale.</p></caption><graphic xmlns:xlink="http://www.w3.org/1999/xlink" xlink:href="zookeys-885-051-g007.jpg" position="float" orientation="portrait" xlink:type="simple" id="oo_352385.jpg"><uri content-type="original_file" xlink:type="simple">https://binary.pensoft.net/fig/352385</uri></graphic></fig><fig id="F8" position="float" orientation="portrait"><object-id xmlns:xlink="http://www.w3.org/1999/xlink" content-type="doi" xlink:type="simple">10.3897/zookeys.885.38655.figure8</object-id><object-id xmlns:xlink="http://www.w3.org/1999/xlink" content-type="arpha" xlink:type="simple">6CCE02C9-FB91-5A2D-B9CA-FEC9D4297217</object-id><label>Figure 8.</label><caption><p>Female genitalia of the <italic><tp:taxon-name><tp:taxon-name-part taxon-name-part-type="genus" reg="Clepsis">Clepsis</tp:taxon-name-part> <tp:taxon-name-part taxon-name-part-type="species" reg="neglectana">neglectana</tp:taxon-name-part></tp:taxon-name></italic> species group <bold>A</bold><italic><tp:taxon-name><tp:taxon-name-part taxon-name-part-type="genus" reg="Clepsis">C.</tp:taxon-name-part> <tp:taxon-name-part taxon-name-part-type="species" reg="neglectana">neglectana</tp:taxon-name-part></tp:taxon-name></italic>, Finland <bold>B</bold><italic><tp:taxon-name><tp:taxon-name-part taxon-name-part-type="genus" reg="Clepsis">C.</tp:taxon-name-part> <tp:taxon-name-part taxon-name-part-type="species" reg="striolana">striolana</tp:taxon-name-part></tp:taxon-name></italic>, Austria <bold>C</bold><italic><tp:taxon-name><tp:taxon-name-part taxon-name-part-type="genus" reg="Clepsis">C.</tp:taxon-name-part> <tp:taxon-name-part taxon-name-part-type="species" reg="trivia">trivia</tp:taxon-name-part></tp:taxon-name></italic>, Crete. The top row shows the whole genitalia, the bottom row shows the sterigma and colliculum enlarged. 1 papilla analis, 2 apophysis posterior, 3 sterigma, 4 colliculum, 5 apophysis anterior, 6 ductus seminalis, 7 ductus bursae, 8 cestum, 9 corpus bursae, 10 falcate signum, 11 plate shaped signum, 12 ostium, 13 sclerotised plicae, 14 protrusion. Scale bars: 1 mm (top row), 250 μm (bottom row).</p></caption><graphic xmlns:xlink="http://www.w3.org/1999/xlink" xlink:href="zookeys-885-051-g008.jpg" position="float" orientation="portrait" xlink:type="simple" id="oo_352386.jpg"><uri content-type="original_file" xlink:type="simple">https://binary.pensoft.net/fig/352386</uri></graphic></fig><fig id="F9" position="float" orientation="portrait"><object-id xmlns:xlink="http://www.w3.org/1999/xlink" content-type="doi" xlink:type="simple">10.3897/zookeys.885.38655.figure9</object-id><object-id xmlns:xlink="http://www.w3.org/1999/xlink" content-type="arpha" xlink:type="simple">1BE91575-C996-580A-9952-8596A47EDDEA</object-id><label>Figure 9.</label><caption><p>Signa of bursa copulatrix in <italic><tp:taxon-name><tp:taxon-name-part taxon-name-part-type="genus" reg="Clepsis">Clepsis</tp:taxon-name-part></tp:taxon-name></italic> spp. <bold>A</bold><italic><tp:taxon-name><tp:taxon-name-part taxon-name-part-type="genus" reg="Clepsis">C.</tp:taxon-name-part> <tp:taxon-name-part taxon-name-part-type="species" reg="neglectana">neglectana</tp:taxon-name-part></tp:taxon-name></italic><bold>B</bold><italic><tp:taxon-name><tp:taxon-name-part taxon-name-part-type="genus" reg="Clepsis">C.</tp:taxon-name-part> <tp:taxon-name-part taxon-name-part-type="species" reg="striolana">striolana</tp:taxon-name-part></tp:taxon-name></italic><bold>C</bold><italic><tp:taxon-name><tp:taxon-name-part taxon-name-part-type="genus" reg="Clepsis">C.</tp:taxon-name-part> <tp:taxon-name-part taxon-name-part-type="species" reg="trivia">trivia</tp:taxon-name-part></tp:taxon-name></italic><bold>D</bold><italic><tp:taxon-name><tp:taxon-name-part taxon-name-part-type="genus" reg="Clepsis">C.</tp:taxon-name-part> <tp:taxon-name-part taxon-name-part-type="species" reg="consimilana">consimilana</tp:taxon-name-part></tp:taxon-name></italic><bold>E</bold><italic><tp:taxon-name><tp:taxon-name-part taxon-name-part-type="genus" reg="Clepsis">C.</tp:taxon-name-part> <tp:taxon-name-part taxon-name-part-type="species" reg="eatoniana">eatoniana</tp:taxon-name-part></tp:taxon-name></italic><bold>F</bold> A detail of plate shaped signum of <italic><tp:taxon-name><tp:taxon-name-part taxon-name-part-type="genus" reg="Clepsis">C.</tp:taxon-name-part> <tp:taxon-name-part taxon-name-part-type="species" reg="consimilana">consimilana</tp:taxon-name-part></tp:taxon-name></italic> consisting of sclerotised papillae. 1 falcate signum, 2 plate shaped signum, 3 cestum. Scale bars: 250 μm (<bold>A–E</bold>, all to scale), 25 μm (<bold>F</bold>).</p></caption><graphic xmlns:xlink="http://www.w3.org/1999/xlink" xlink:href="zookeys-885-051-g009.jpg" position="float" orientation="portrait" xlink:type="simple" id="oo_352387.jpg"><uri content-type="original_file" xlink:type="simple">https://binary.pensoft.net/fig/352387</uri></graphic></fig><p>Preimaginal stages are unknown.</p></tp:treatment-sec><tp:treatment-sec sec-type="Molecular data" id="SECID0EUNBG"><title>Molecular data</title><p>(Fig. <xref ref-type="fig" rid="F16">16</xref>). BIN: <ext-link xmlns:xlink="http://www.w3.org/1999/xlink" ext-link-type="uri" xlink:href="http://www.boldsystems.org/index.php/Public_BarcodeCluster?clusteruri=BOLD:AAM0282" xlink:type="simple">BOLD:AAM0282</ext-link>. DNA barcodes identical (<italic>N</italic> = 2). The minimum distance to the nearest BIN-sharing neighbour, <italic><tp:taxon-name><tp:taxon-name-part taxon-name-part-type="genus" reg="Clepsis">C.</tp:taxon-name-part> <tp:taxon-name-part taxon-name-part-type="species" reg="striolana">striolana</tp:taxon-name-part></tp:taxon-name></italic>, is 1.53%.</p></tp:treatment-sec><tp:treatment-sec sec-type="distribution" id="SECID0EQOBG"><title>Distribution</title><p>(Fig. <xref ref-type="fig" rid="F17">17</xref>). Central and Northern Europe. Previous records from other parts of the Palaearctic (e.g., <xref ref-type="bibr" rid="B42">Wang et al. 2003</xref>) need reconsideration.</p></tp:treatment-sec><tp:treatment-sec sec-type="ecology" id="SECID0E5OBG"><title>Ecology.</title><p>Moths were collected in July and the beginning of August. The larval host plant is stated as <italic><tp:taxon-name><tp:taxon-name-part taxon-name-part-type="genus" reg="Fragaria">Fragaria</tp:taxon-name-part></tp:taxon-name></italic> (<xref ref-type="bibr" rid="B35">Razowski 2002</xref>) but due to repeated misidentifications this record as well as published habitats need verification.</p></tp:treatment-sec><tp:treatment-sec sec-type="remarks" id="SECID0EPPBG"><title>Remarks.</title><p>This is the oldest described taxon from the group. Many other taxa were subsequently synonymised, but at least three of them are <italic>species bona</italic> and three others are <italic>incertae sedis</italic> (see below).</p></tp:treatment-sec><tp:treatment-sec><!--Section generated to contain objects referenced in tp:taxon-treatment.--><fig id="F16" position="float" orientation="portrait"><object-id xmlns:xlink="http://www.w3.org/1999/xlink" content-type="doi" xlink:type="simple">10.3897/zookeys.885.38655.figure16</object-id><object-id xmlns:xlink="http://www.w3.org/1999/xlink" content-type="arpha" xlink:type="simple">72C7BDFB-CC52-50BB-BB4D-2E7962A2D01D</object-id><label>Figure 16.</label><caption><p>Neighbour-joining tree of <italic><tp:taxon-name><tp:taxon-name-part taxon-name-part-type="genus" reg="Clepsis">Clepsis</tp:taxon-name-part> <tp:taxon-name-part taxon-name-part-type="species" reg="neglectana">neglectana</tp:taxon-name-part></tp:taxon-name></italic> and <italic><tp:taxon-name><tp:taxon-name-part taxon-name-part-type="genus" reg="Clepsis">C.</tp:taxon-name-part> <tp:taxon-name-part taxon-name-part-type="species" reg="consimilana">consimilana</tp:taxon-name-part></tp:taxon-name></italic> species groups (Kimura 2 parameter, built with MEGA6; cf. <xref ref-type="bibr" rid="B41">Tamura et al. 2013</xref>). Note: the scale bar only applies to internal branches between species. The width of the triangles represents the sample size, and the depth the relative genetic variation within the cluster (2× scale bar). Source: DNA Barcode data from BOLD (Barcode of Life Database, cf. <xref ref-type="bibr" rid="B32">Ratnasingham and Hebert 2007</xref>).</p></caption><graphic xmlns:xlink="http://www.w3.org/1999/xlink" xlink:href="zookeys-885-051-g016.jpg" position="float" orientation="portrait" xlink:type="simple" id="oo_352394.jpg"><uri content-type="original_file" xlink:type="simple">https://binary.pensoft.net/fig/352394</uri></graphic></fig><fig id="F17" position="float" orientation="portrait"><object-id xmlns:xlink="http://www.w3.org/1999/xlink" content-type="doi" xlink:type="simple">10.3897/zookeys.885.38655.figure17</object-id><object-id xmlns:xlink="http://www.w3.org/1999/xlink" content-type="arpha" xlink:type="simple">E052C3B2-33DF-51F2-A3DC-3C83F9B9D89F</object-id><label>Figure 17.</label><caption><p>Distribution map of examined material of <italic><tp:taxon-name><tp:taxon-name-part taxon-name-part-type="genus" reg="Clepsis">Clepsis</tp:taxon-name-part> <tp:taxon-name-part taxon-name-part-type="species" reg="neglectana">neglectana</tp:taxon-name-part></tp:taxon-name></italic> and <italic><tp:taxon-name><tp:taxon-name-part taxon-name-part-type="genus" reg="Clepsis">C.</tp:taxon-name-part> <tp:taxon-name-part taxon-name-part-type="species" reg="consimilana">consimilana</tp:taxon-name-part></tp:taxon-name></italic> species groups. Map created with SimpleMappr (<ext-link xmlns:xlink="http://www.w3.org/1999/xlink" xlink:type="simple" ext-link-type="uri" xlink:href="http://www.simplemappr.net">http://www.simplemappr.net</ext-link>).</p></caption><graphic xmlns:xlink="http://www.w3.org/1999/xlink" xlink:href="zookeys-885-051-g017.jpg" position="float" orientation="portrait" xlink:type="simple" id="oo_352395.jpg"><uri content-type="original_file" xlink:type="simple">https://binary.pensoft.net/fig/352395</uri></graphic></fig></tp:treatment-sec><ref-list><ref id="B41"><mixed-citation xmlns:xlink="http://www.w3.org/1999/xlink" xlink:type="simple"><person-group><name name-style="western"><surname>Tamura</surname><given-names>K</given-names></name><name name-style="western"><surname>Stecher</surname><given-names>G</given-names></name><name name-style="western"><surname>Peterson</surname><given-names>D</given-names></name><name name-style="western"><surname>Filipski</surname><given-names>A</given-names></name><name name-style="western"><surname>Kumar</surname><given-names>S</given-names></name></person-group> (<year>2013</year>) <article-title>MEGA6: Molecular Evolutionary Genetics Analysis Version 6.0.</article-title><source>Molecular Biology and Evolution</source><volume>30</volume>(<issue>12</issue>): <fpage>2725</fpage>–<lpage>2729</lpage>. <ext-link xlink:type="simple" ext-link-type="doi" xlink:href="10.1093/molbev/mst197">https://doi.org/10.1093/molbev/mst197</ext-link></mixed-citation></ref><ref id="B32"><mixed-citation xmlns:xlink="http://www.w3.org/1999/xlink" xlink:type="simple"><person-group><name name-style="western"><surname>Ratnasingham</surname><given-names>S</given-names></name><name name-style="western"><surname>Hebert</surname><given-names>PDN</given-names></name></person-group> (<year>2007</year>) BOLD: The Barcode of Life Data System (<ext-link xlink:type="simple" ext-link-type="uri" xlink:href="http://www.barcodinglife.org">http://www.barcodinglife.org</ext-link>). Molecular Ecology Notes 7: 355–364. <ext-link xlink:type="simple" ext-link-type="doi" xlink:href="10.1111/j.1471-8286.2007.01678.x">https://doi.org/10.1111/j.1471-8286.2007.01678.x</ext-link></mixed-citation></ref><ref id="B42"><mixed-citation xmlns:xlink="http://www.w3.org/1999/xlink" xlink:type="simple"><person-group><name name-style="western"><surname>Wang</surname><given-names>X</given-names></name><name name-style="western"><surname>Li</surname><given-names>H</given-names></name><name name-style="western"><surname>Wang</surname><given-names>S</given-names></name></person-group> (<year>2003</year>) <article-title>Study on the genus <italic><tp:taxon-name><tp:taxon-name-part taxon-name-part-type="genus">Clepsis</tp:taxon-name-part></tp:taxon-name></italic> Guenée, 1845 from China (<tp:taxon-name><tp:taxon-name-part taxon-name-part-type="family">Tortricidae</tp:taxon-name-part></tp:taxon-name>).</article-title><source>Nota lepidopterologica</source><volume>26</volume>: <fpage>47</fpage>–<lpage>57</lpage>.</mixed-citation></ref><ref id="B35"><mixed-citation xmlns:xlink="http://www.w3.org/1999/xlink" xlink:type="simple"><person-group><name name-style="western"><surname>Razowski</surname><given-names>J</given-names></name></person-group> (<year>2002</year>) <source><tp:taxon-name><tp:taxon-name-part taxon-name-part-type="family">Tortricidae</tp:taxon-name-part></tp:taxon-name> of Europe. Vol. 1. <tp:taxon-name><tp:taxon-name-part taxon-name-part-type="subfamily">Tortricinae</tp:taxon-name-part></tp:taxon-name> and <tp:taxon-name>Chlidanothinae</tp:taxon-name>.</source><publisher-name>Slamka</publisher-name>, <publisher-loc>Bratislava</publisher-loc>, <size units="page">247 pp</size>.</mixed-citation></ref></ref-list></tp:taxon-treatment>
