# Supplementary material for: Remarkable confusion in some Western Palearctic Clepsis leads to a revised taxonomic concept (Lepidoptera, Tortricidae)
Source: Zookeys. 2019 Nov 4;885:51–87. doi: 10.3897/zookeys.885.38655 (PMC6848236; doi:10.3897/zookeys.885.38655)
Supplement: XML Treatment for Clepsis acclivana [file zookeys.885.38655-treatment4.xml]

<!DOCTYPE tp:taxon-treatment
  PUBLIC "-//TaxonX//DTD Taxonomic Treatment Publishing DTD v0 20100105//EN" "tax-treatment-NSO.dtd">
<tp:taxon-treatment xmlns:tp="http://www.plazi.org/taxpub"><tp:treatment-meta><kwd-group><label>Taxon classification</label><kwd><named-content xmlns:xlink="http://www.w3.org/1999/xlink" content-type="kingdom">Animalia</named-content></kwd><kwd><named-content xmlns:xlink="http://www.w3.org/1999/xlink" content-type="order">Lepidoptera</named-content></kwd><kwd><named-content xmlns:xlink="http://www.w3.org/1999/xlink" content-type="family">Tortricidae</named-content></kwd></kwd-group><mixed-citation publication-type="journal"><person-group><name><surname>Zlatkov</surname><given-names>Boyan</given-names></name><name><surname>Huemer</surname><given-names>Peter</given-names></name></person-group><article-title>Remarkable confusion in some Western Palearctic <italic><tp:taxon-name><tp:taxon-name-part taxon-name-part-type="genus" reg="Clepsis">Clepsis</tp:taxon-name-part></tp:taxon-name></italic> leads to a revised taxonomic concept (<tp:taxon-name><tp:taxon-name-part taxon-name-part-type="order">Lepidoptera</tp:taxon-name-part></tp:taxon-name>, <tp:taxon-name><tp:taxon-name-part taxon-name-part-type="family">Tortricidae</tp:taxon-name-part></tp:taxon-name>)</article-title><source>Zookeys</source><day>04</day><month>11</month><year>2019</year><volume>885</volume><fpage>51</fpage><lpage>87</lpage><pub-id pub-id-type="doi">10.3897/zookeys.885.38655</pub-id></mixed-citation></tp:treatment-meta><tp:nomenclature><tp:taxon-name><object-id xmlns:xlink="http://www.w3.org/1999/xlink" content-type="arpha" xlink:type="simple">2C69A24D-3996-5AF3-98D5-2A8EF7FE9022</object-id>
              <tp:taxon-name-part taxon-name-part-type="genus" reg="Clepsis">Clepsis</tp:taxon-name-part>
              <tp:taxon-name-part taxon-name-part-type="species" reg="acclivana">acclivana</tp:taxon-name-part>
            </tp:taxon-name><tp:taxon-authority>(Zerny, 1933)</tp:taxon-authority><tp:taxon-status xmlns:xlink="http://www.w3.org/1999/xlink" xlink:type="simple">stat. rev.</tp:taxon-status><tp:nomenclature-citation-list><tp:nomenclature-citation><tp:taxon-name>
                  <tp:taxon-name-part taxon-name-part-type="genus" reg="Cacoecia">Cacoecia</tp:taxon-name-part> <tp:taxon-name-part taxon-name-part-type="species" reg="acclivana">acclivana</tp:taxon-name-part></tp:taxon-name><comment>Zerny, 1933:108, pl. 1, fig. 11 (Lebanon)</comment></tp:nomenclature-citation></tp:nomenclature-citation-list></tp:nomenclature><tp:treatment-sec sec-type="material" id="SECID0EMKAI"><title>Material examined.</title><p>Lectotype ♂ by designation of <xref ref-type="bibr" rid="B34">Razowski (1979)</xref>, pinned, with 6 labels: “Nord-Libanon / Becharré, 1400 m / 21.–28.vi.[19]31. Zerny” “Cacoecia / acclivana / Zerny Type!” [handwritten] “Cacoecia” ♂ / acclivana Zerny / N. Obraztsov det. 1965 / prep. No. V. 49” [handwritten and printed] “Lectotype” [green label] “Nat. hist. Mus. / Wien / Gen. Praep. / MV 2533” [blue label] “NHMW / Type fot / 2013”; male genitalia on a slide with two labels: “Cacoecia” / acclivana / Zerny / Nord-Libanon / Becharré / 1400 m 21.–28.vi / 1931 Zerny” “♂ / V. 49 / Mus. Vind. 2533 / Lectotypus” [both handwritten].</p><p>LEBANON • 1 ♂; Bsharri; alt. 1400 m; 21–28 Jun. 1931; Zerny leg.; GS V. 49; NHMW 2533.</p><p>Paralectotype ♂, pinned, with four labels: “Nord-Libanon / Becharré, 1400 m / 11.–20.vi.[19]31. Zerny” “Lectoparatype” [green label] “Cacoecia / acclivana / Zerny Type!” [handwritten] “NHMW / Gen. Prep. ♂ / No. 1/15.2.2018”; male genitalia on a slide with two labels: “Paralectotype / <italic>Cacoecia acclivana</italic> / Zerny, 1933 / Nord-Libanon, Becharré, 1400 / m, 11.–20.vi.[19]31, Zerny” [red label] “NHMW / Gen. prep. / ♂ / No. 1/15.2.2018 / B. Zlatkov 2018 Euparal”.</p><p>LEBANON • 1 ♂; Bsharri; alt. 1400 m; 11–20 Jun. 1931; Zerny leg.; GS 1/15.2.2018; <abbrev xmlns:xlink="http://www.w3.org/1999/xlink" content-type="institution" xlink:title="Naturhistorisches Museum Wien, Austria" id="ABBRID0EXNAI" xlink:type="simple">NHMW</abbrev>.</p></tp:treatment-sec><tp:treatment-sec sec-type="diagnosis" id="SECID0E3NAI"><title>Diagnosis.</title><p><italic><tp:taxon-name><tp:taxon-name-part taxon-name-part-type="genus" reg="Clepsis">Clepsis</tp:taxon-name-part> <tp:taxon-name-part taxon-name-part-type="species" reg="acclivana">acclivana</tp:taxon-name-part></tp:taxon-name></italic> is most similar to <italic><tp:taxon-name><tp:taxon-name-part taxon-name-part-type="genus" reg="Clepsis">C.</tp:taxon-name-part> <tp:taxon-name-part taxon-name-part-type="species" reg="trivia">trivia</tp:taxon-name-part></tp:taxon-name></italic> but the forewings are paler and wider with more distinct markings, the uncus is narrower, the median part of the gnathos is smaller and its arms are not angled, the sacculus is more curved, the labis is more massive and with shorter acanthae, and the apex of the phallic process is curved ventrolaterally instead of dorsally.</p></tp:treatment-sec><tp:treatment-sec sec-type="description" id="SECID0EYOAI"><title>Description.</title><p>Adult. Sexual dimorphism unknown. Male (Fig. <xref ref-type="fig" rid="F2">2L, M</xref>). Head. Vertex pale fulvous, frons, palps and antennae with ochreous scales. Antennae with numerous sensilla trichodea as long as width of flagellomeres. Thorax dorsally pale fulvous, ventrally creamy, legs pale brown, tegula pale fulvous. Forewing with length of 7.8 mm (in both specimens), costa basally convex, apically straight, with costal fold extending from base to 0.4× length of costal margin (Fig. <xref ref-type="fig" rid="F3">3D</xref>). Upperside background pale yellowish with fulvous reticulate pattern. Markings ill-defined, consisting of brown and ferruginous scales: basal blotch faint, with remnants only at costa as dark line; median fascia narrow, more prominent at dorsum; subapical blotch reduced, dash-like. Cilia concolourous with background. Underside pale grey-brown, costal and terminal areas creamy with some reticulate pattern. Hindwings upperside monochrome pale grey, cilia concolourous, underside whitish. Abdomen pale grey. Male genitalia (Fig. <xref ref-type="fig" rid="F10">10A, B</xref>). Uncus round apically, with parallel lateral margins, gnathos relatively small, socius membranous. Valvae pointed laterally or ventrolaterally when mounted on slide. Costal sclerite of valva very wide, with short wide labis covered with small acanthae (Fig. <xref ref-type="fig" rid="F5">5E</xref>). Basal and apical parts of sacculus with equal length forming angle of ca. 140°, saccular process almost right-angled, relatively large. Membranous part of valva with protuberance devoid of tuft of setae but has deciduous scales; its terminal part with nearly symmetrical dorsal and ventral curvature, brachiola prominent, pointed laterally. Posterior part of phallus slightly sinuate, with lateral process as long as 0.29× distance between anterior opening and tip of phallus, apically bent ventrolaterally. Anterior and posterior part of phallus form angle of 130°. Caulis large, diverging widely from coecum. Vesica bent at ca. 110° dorsad, with basal widening and terminal diverticulum dorsally, slightly pointed to right. Three sockets of ventroapically located deciduous cornuti adjacent to gonopore are detectable (Fig. <xref ref-type="fig" rid="F6">6D</xref>).</p><fig id="F10" position="float" orientation="portrait"><object-id xmlns:xlink="http://www.w3.org/1999/xlink" content-type="doi" xlink:type="simple">10.3897/zookeys.885.38655.figure10</object-id><object-id xmlns:xlink="http://www.w3.org/1999/xlink" content-type="arpha" xlink:type="simple">C6C78A4A-4299-5CBC-8988-16B5E8DB6465</object-id><label>Figure 10.</label><caption><p>Male genitalia of the <italic><tp:taxon-name><tp:taxon-name-part taxon-name-part-type="genus" reg="Clepsis">Clepsis</tp:taxon-name-part> <tp:taxon-name-part taxon-name-part-type="species" reg="neglectana">neglectana</tp:taxon-name-part></tp:taxon-name></italic> species group (some without phallus) <bold>A–B</bold><italic><tp:taxon-name><tp:taxon-name-part taxon-name-part-type="genus" reg="Clepsis">C.</tp:taxon-name-part> <tp:taxon-name-part taxon-name-part-type="species" reg="acclivana">acclivana</tp:taxon-name-part></tp:taxon-name></italic>: <bold>A</bold><italic><tp:taxon-name><tp:taxon-name-part taxon-name-part-type="genus" reg="Cacoecia">Cacoecia</tp:taxon-name-part> <tp:taxon-name-part taxon-name-part-type="species" reg="acclivana">acclivana</tp:taxon-name-part></tp:taxon-name></italic> lectotype <bold>B</bold><italic><tp:taxon-name><tp:taxon-name-part taxon-name-part-type="genus" reg="Clepsis">C.</tp:taxon-name-part> <tp:taxon-name-part taxon-name-part-type="species" reg="acclivana">acclivana</tp:taxon-name-part></tp:taxon-name></italic> paralectotype, right valva intentionally not cleaned from scales <bold>C</bold><italic><tp:taxon-name><tp:taxon-name-part taxon-name-part-type="genus" reg="Clepsis">Clepsis</tp:taxon-name-part> <tp:taxon-name-part taxon-name-part-type="species" reg="semiana">semiana</tp:taxon-name-part></tp:taxon-name></italic>, holotype of <tp:taxon-name><tp:taxon-name-part taxon-name-part-type="genus" reg="Cacoecia">Cacoecia</tp:taxon-name-part> <tp:taxon-name-part taxon-name-part-type="species" reg="unifasciana">unifasciana</tp:taxon-name-part> <tp:taxon-name-part taxon-name-part-type="infraspecific-rank">var.</tp:taxon-name-part> <tp:taxon-name-part taxon-name-part-type="variety" reg="semiana">semiana</tp:taxon-name-part></tp:taxon-name>. Scale bar: 500 μm, all to scale.</p></caption><graphic xmlns:xlink="http://www.w3.org/1999/xlink" xlink:href="zookeys-885-051-g010.jpg" position="float" orientation="portrait" xlink:type="simple" id="oo_352388.jpg"><uri content-type="original_file" xlink:type="simple">https://binary.pensoft.net/fig/352388</uri></graphic></fig><p>Female unknown.</p><p>Preimaginal stages unknown.</p></tp:treatment-sec><tp:treatment-sec sec-type="Molecular data" id="SECID0ERSAI"><title>Molecular data.</title><p>Unknown.</p></tp:treatment-sec><tp:treatment-sec sec-type="distribution" id="SECID0EWSAI"><title>Distribution.</title><p>Known from the type locality only: Lebanon (Fig. <xref ref-type="fig" rid="F17">17</xref>).</p></tp:treatment-sec><tp:treatment-sec sec-type="ecology" id="SECID0EATAI"><title>Ecology.</title><p>Not known.</p></tp:treatment-sec><tp:treatment-sec sec-type="remarks" id="SECID0EFTAI"><title>Remarks.</title><p>Comparison of the wing pattern and genitalia of the lectotype and paralectotype of <italic><tp:taxon-name><tp:taxon-name-part taxon-name-part-type="genus" reg="Clepsis">C.</tp:taxon-name-part> <tp:taxon-name-part taxon-name-part-type="species" reg="acclivana">acclivana</tp:taxon-name-part></tp:taxon-name></italic> with the species considered above confirmed the assumption that it is a distinct species. The barcoding distance to the other species was not studied because of lack of fresh material, but the great similarity in all morphological characters of the two specimens convinced us that they can represent a distinct species, therefore we resurrect the initial status of the taxon <italic><tp:taxon-name><tp:taxon-name-part taxon-name-part-type="genus" reg="Clepsis"/><tp:taxon-name-part taxon-name-part-type="species" reg="acclivana">acclivana</tp:taxon-name-part></tp:taxon-name></italic> synonymised by <xref ref-type="bibr" rid="B34">Razowski (1979)</xref> with <italic><tp:taxon-name><tp:taxon-name-part taxon-name-part-type="genus" reg="Clepsis">C.</tp:taxon-name-part> <tp:taxon-name-part taxon-name-part-type="species" reg="neglectana">neglectana</tp:taxon-name-part></tp:taxon-name></italic>.</p></tp:treatment-sec><tp:treatment-sec sec-type="Taxa incertae sedis" id="SECID0EPUAI"><title>Taxa incertae sedis.</title><p>Without further morphological or genetic support the following species cannot be interpreted with certainty, but the synonymy with <italic><tp:taxon-name><tp:taxon-name-part taxon-name-part-type="genus" reg="Clepsis">C.</tp:taxon-name-part> <tp:taxon-name-part taxon-name-part-type="species" reg="neglectana">neglectana</tp:taxon-name-part></tp:taxon-name></italic>, <italic><tp:taxon-name><tp:taxon-name-part taxon-name-part-type="genus" reg="Clepsis">C.</tp:taxon-name-part> <tp:taxon-name-part taxon-name-part-type="species" reg="acclivana">acclivana</tp:taxon-name-part></tp:taxon-name></italic> or <italic><tp:taxon-name><tp:taxon-name-part taxon-name-part-type="genus" reg="Clepsis">C.</tp:taxon-name-part> <tp:taxon-name-part taxon-name-part-type="species" reg="trivia">trivia</tp:taxon-name-part></tp:taxon-name></italic> does not seem justified for now. They demonstrate some morphological gap; at least the differences between them are not smaller than the differences with the above mentioned species of the group. Additional material and genetic study is necessary to solve their real status.</p></tp:treatment-sec><tp:treatment-sec><!--Section generated to contain objects referenced in tp:taxon-treatment.--><fig id="F2" position="float" orientation="portrait"><object-id xmlns:xlink="http://www.w3.org/1999/xlink" content-type="doi" xlink:type="simple">10.3897/zookeys.885.38655.figure2</object-id><object-id xmlns:xlink="http://www.w3.org/1999/xlink" content-type="arpha" xlink:type="simple">919D6D27-2B24-5D85-A95E-36CF195239AF</object-id><label>Figure 2.</label><caption><p>Adults of <italic><tp:taxon-name><tp:taxon-name-part taxon-name-part-type="genus" reg="Clepsis">Clepsis</tp:taxon-name-part> <tp:taxon-name-part taxon-name-part-type="species" reg="neglectana">neglectana</tp:taxon-name-part></tp:taxon-name></italic> species group <bold>A–C</bold><italic><tp:taxon-name><tp:taxon-name-part taxon-name-part-type="genus" reg="Clepsis">C.</tp:taxon-name-part> <tp:taxon-name-part taxon-name-part-type="species" reg="neglectana">neglectana</tp:taxon-name-part></tp:taxon-name></italic>: <bold>A</bold> lectotype of <italic><tp:taxon-name><tp:taxon-name-part taxon-name-part-type="genus" reg="Tortrix">Tortrix</tp:taxon-name-part> <tp:taxon-name-part taxon-name-part-type="species" reg="neglectana">neglectana</tp:taxon-name-part></tp:taxon-name></italic><bold>B</bold> male, Southern Germany <bold>C</bold> Female, Germany <bold>D–G</bold><italic><tp:taxon-name><tp:taxon-name-part taxon-name-part-type="genus" reg="Clepsis">C.</tp:taxon-name-part> <tp:taxon-name-part taxon-name-part-type="species" reg="striolana">striolana</tp:taxon-name-part></tp:taxon-name></italic>: <bold>D</bold> lectotype of <italic><tp:taxon-name><tp:taxon-name-part taxon-name-part-type="genus" reg="Tortrix">T.</tp:taxon-name-part> <tp:taxon-name-part taxon-name-part-type="species" reg="striolana">striolana</tp:taxon-name-part></tp:taxon-name></italic><bold>E</bold> paralectotype of <italic><tp:taxon-name><tp:taxon-name-part taxon-name-part-type="genus" reg="Tortrix">T.</tp:taxon-name-part> <tp:taxon-name-part taxon-name-part-type="species" reg="striolana">striolana</tp:taxon-name-part></tp:taxon-name></italic><bold>F</bold> male, Austria, South Tyrol <bold>G</bold> female, Austria, South Tyrol <bold>H–K</bold><italic><tp:taxon-name><tp:taxon-name-part taxon-name-part-type="genus" reg="Clepsis">C.</tp:taxon-name-part> <tp:taxon-name-part taxon-name-part-type="species" reg="trivia">trivia</tp:taxon-name-part></tp:taxon-name></italic>: <bold>H</bold> holotype of <italic><tp:taxon-name><tp:taxon-name-part taxon-name-part-type="genus" reg="Tortrix">T.</tp:taxon-name-part> <tp:taxon-name-part taxon-name-part-type="species" reg="trivia">trivia</tp:taxon-name-part></tp:taxon-name></italic><bold>I–J</bold> males, Crete <bold>K</bold> female, Crete <bold>L–M</bold><italic><tp:taxon-name><tp:taxon-name-part taxon-name-part-type="genus" reg="Clepsis">C.</tp:taxon-name-part> <tp:taxon-name-part taxon-name-part-type="species" reg="acclivana">acclivana</tp:taxon-name-part></tp:taxon-name></italic>: <bold>L</bold> lectotype of <italic><tp:taxon-name><tp:taxon-name-part taxon-name-part-type="genus" reg="Cacoecia">Cacoecia</tp:taxon-name-part> <tp:taxon-name-part taxon-name-part-type="species" reg="acclivana">acclivana</tp:taxon-name-part></tp:taxon-name></italic><bold>M</bold> paralectotype of <italic><tp:taxon-name><tp:taxon-name-part taxon-name-part-type="genus" reg="Clepsis">C.</tp:taxon-name-part> <tp:taxon-name-part taxon-name-part-type="species" reg="acclivana">acclivana</tp:taxon-name-part></tp:taxon-name></italic><bold>N</bold><italic><tp:taxon-name><tp:taxon-name-part taxon-name-part-type="genus" reg="Tortrix">T.</tp:taxon-name-part> <tp:taxon-name-part taxon-name-part-type="species" reg="severana">severana</tp:taxon-name-part></tp:taxon-name></italic> holotype <bold>O</bold><tp:taxon-name><tp:taxon-name-part taxon-name-part-type="genus" reg="Cacoecia">Cacoecia</tp:taxon-name-part> <tp:taxon-name-part taxon-name-part-type="species" reg="unifasciana">unifasciana</tp:taxon-name-part> <tp:taxon-name-part taxon-name-part-type="infraspecific-rank">var.</tp:taxon-name-part> <tp:taxon-name-part taxon-name-part-type="variety" reg="semiana">semiana</tp:taxon-name-part></tp:taxon-name> holotype. Scale bar: 5 mm, all to scale.</p></caption><graphic xmlns:xlink="http://www.w3.org/1999/xlink" xlink:href="zookeys-885-051-g002.jpg" position="float" orientation="portrait" xlink:type="simple" id="oo_352380.jpg"><uri content-type="original_file" xlink:type="simple">https://binary.pensoft.net/fig/352380</uri></graphic></fig><fig id="F3" position="float" orientation="portrait"><object-id xmlns:xlink="http://www.w3.org/1999/xlink" content-type="doi" xlink:type="simple">10.3897/zookeys.885.38655.figure3</object-id><object-id xmlns:xlink="http://www.w3.org/1999/xlink" content-type="arpha" xlink:type="simple">1F9450B5-188C-5A29-9164-9E86F73B7598</object-id><label>Figure 3.</label><caption><p>Costal folds of males of <italic><tp:taxon-name><tp:taxon-name-part taxon-name-part-type="genus" reg="Clepsis">Clepsis</tp:taxon-name-part></tp:taxon-name></italic> spp. <bold>A</bold><italic><tp:taxon-name><tp:taxon-name-part taxon-name-part-type="genus" reg="Clepsis">C.</tp:taxon-name-part> <tp:taxon-name-part taxon-name-part-type="species" reg="neglectana">neglectana</tp:taxon-name-part></tp:taxon-name></italic>, Germany <bold>B</bold><italic><tp:taxon-name><tp:taxon-name-part taxon-name-part-type="genus" reg="Clepsis">C.</tp:taxon-name-part> <tp:taxon-name-part taxon-name-part-type="species" reg="striolana">striolana</tp:taxon-name-part></tp:taxon-name></italic>, Austria <bold>C</bold><italic><tp:taxon-name><tp:taxon-name-part taxon-name-part-type="genus" reg="Clepsis">C.</tp:taxon-name-part> <tp:taxon-name-part taxon-name-part-type="species" reg="trivia">trivia</tp:taxon-name-part></tp:taxon-name></italic>, Crete <bold>D</bold><italic><tp:taxon-name><tp:taxon-name-part taxon-name-part-type="genus" reg="Clepsis">C.</tp:taxon-name-part> <tp:taxon-name-part taxon-name-part-type="species" reg="acclivana">acclivana</tp:taxon-name-part></tp:taxon-name></italic>, lectotype of <italic><tp:taxon-name><tp:taxon-name-part taxon-name-part-type="genus" reg="Cacoecia">Cacoecia</tp:taxon-name-part> <tp:taxon-name-part taxon-name-part-type="species" reg="acclivana">acclivana</tp:taxon-name-part></tp:taxon-name></italic><bold>E</bold><italic><tp:taxon-name><tp:taxon-name-part taxon-name-part-type="genus" reg="Clepsis">C.</tp:taxon-name-part> <tp:taxon-name-part taxon-name-part-type="species" reg="consimilana">consimilana</tp:taxon-name-part></tp:taxon-name></italic>, neotype of <italic><tp:taxon-name><tp:taxon-name-part taxon-name-part-type="genus" reg="Tortrix">Tortrix</tp:taxon-name-part> <tp:taxon-name-part taxon-name-part-type="species" reg="consimilana">consimilana</tp:taxon-name-part></tp:taxon-name></italic><bold>F</bold><italic><tp:taxon-name><tp:taxon-name-part taxon-name-part-type="genus" reg="Clepsis">C.</tp:taxon-name-part> <tp:taxon-name-part taxon-name-part-type="species" reg="eatoniana">eatoniana</tp:taxon-name-part></tp:taxon-name></italic>, Spain. Scale bar: 1 mm, all to scale.</p></caption><graphic xmlns:xlink="http://www.w3.org/1999/xlink" xlink:href="zookeys-885-051-g003.jpg" position="float" orientation="portrait" xlink:type="simple" id="oo_352381.jpg"><uri content-type="original_file" xlink:type="simple">https://binary.pensoft.net/fig/352381</uri></graphic></fig><fig id="F5" position="float" orientation="portrait"><object-id xmlns:xlink="http://www.w3.org/1999/xlink" content-type="doi" xlink:type="simple">10.3897/zookeys.885.38655.figure5</object-id><object-id xmlns:xlink="http://www.w3.org/1999/xlink" content-type="arpha" xlink:type="simple">52089A3F-BDF0-556D-8C8C-BDBC24842459</object-id><label>Figure 5.</label><caption><p>Labides of <italic><tp:taxon-name><tp:taxon-name-part taxon-name-part-type="genus" reg="Clepsis">Clepsis</tp:taxon-name-part></tp:taxon-name></italic> spp. <bold>A, B</bold><italic><tp:taxon-name><tp:taxon-name-part taxon-name-part-type="genus" reg="Clepsis">C.</tp:taxon-name-part> <tp:taxon-name-part taxon-name-part-type="species" reg="neglectana">neglectana</tp:taxon-name-part></tp:taxon-name></italic>: <bold>A</bold> Southern Germany <bold>B</bold> Finland <bold>C</bold><italic><tp:taxon-name><tp:taxon-name-part taxon-name-part-type="genus" reg="Clepsis">C.</tp:taxon-name-part> <tp:taxon-name-part taxon-name-part-type="species" reg="striolana">striolana</tp:taxon-name-part></tp:taxon-name></italic>, Austria, North Tyrol <bold>D</bold><italic><tp:taxon-name><tp:taxon-name-part taxon-name-part-type="genus" reg="Clepsis">C.</tp:taxon-name-part> <tp:taxon-name-part taxon-name-part-type="species" reg="trivia">trivia</tp:taxon-name-part></tp:taxon-name></italic>, Crete <bold>E</bold><italic><tp:taxon-name><tp:taxon-name-part taxon-name-part-type="genus" reg="Clepsis">C.</tp:taxon-name-part> <tp:taxon-name-part taxon-name-part-type="species" reg="acclivana">acclivana</tp:taxon-name-part></tp:taxon-name></italic>, paralectotype of <italic><tp:taxon-name><tp:taxon-name-part taxon-name-part-type="genus" reg="Cacoecia">Cacoecia</tp:taxon-name-part> <tp:taxon-name-part taxon-name-part-type="species" reg="acclivana">acclivana</tp:taxon-name-part></tp:taxon-name></italic><bold>F, G</bold><italic><tp:taxon-name><tp:taxon-name-part taxon-name-part-type="genus" reg="Clepsis">C.</tp:taxon-name-part> <tp:taxon-name-part taxon-name-part-type="species" reg="consimilana">consimilana</tp:taxon-name-part></tp:taxon-name></italic>: <bold>F</bold> Germany, neotype of <italic><tp:taxon-name><tp:taxon-name-part taxon-name-part-type="genus" reg="Tortrix">Tortrix</tp:taxon-name-part> <tp:taxon-name-part taxon-name-part-type="species" reg="consimilana">consimilana</tp:taxon-name-part></tp:taxon-name></italic><bold>G</bold> Italy <bold>H</bold><italic><tp:taxon-name><tp:taxon-name-part taxon-name-part-type="genus" reg="Clepsis">C.</tp:taxon-name-part> <tp:taxon-name-part taxon-name-part-type="species" reg="eatoniana">eatoniana</tp:taxon-name-part></tp:taxon-name></italic>, Spain. Scale bar: 100 μm, all to scale.</p></caption><graphic xmlns:xlink="http://www.w3.org/1999/xlink" xlink:href="zookeys-885-051-g005.jpg" position="float" orientation="portrait" xlink:type="simple" id="oo_352383.jpg"><uri content-type="original_file" xlink:type="simple">https://binary.pensoft.net/fig/352383</uri></graphic></fig><fig id="F6" position="float" orientation="portrait"><object-id xmlns:xlink="http://www.w3.org/1999/xlink" content-type="doi" xlink:type="simple">10.3897/zookeys.885.38655.figure6</object-id><object-id xmlns:xlink="http://www.w3.org/1999/xlink" content-type="arpha" xlink:type="simple">5BAE5602-A330-5D49-9AA5-A759C9DF2B9D</object-id><label>Figure 6.</label><caption><p>Phalli with vesicae everted of the <italic><tp:taxon-name><tp:taxon-name-part taxon-name-part-type="genus" reg="Clepsis">Clepsis</tp:taxon-name-part> <tp:taxon-name-part taxon-name-part-type="species" reg="neglectana">neglectana</tp:taxon-name-part></tp:taxon-name></italic> species group <bold>A</bold><italic><tp:taxon-name><tp:taxon-name-part taxon-name-part-type="genus" reg="Clepsis">C.</tp:taxon-name-part> <tp:taxon-name-part taxon-name-part-type="species" reg="neglectana">neglectana</tp:taxon-name-part></tp:taxon-name></italic>, Germany <bold>B</bold><italic><tp:taxon-name><tp:taxon-name-part taxon-name-part-type="genus" reg="Clepsis">C.</tp:taxon-name-part> <tp:taxon-name-part taxon-name-part-type="species" reg="striolana">striolana</tp:taxon-name-part></tp:taxon-name></italic>, Austria <bold>C</bold><italic><tp:taxon-name><tp:taxon-name-part taxon-name-part-type="genus" reg="Clepsis">C.</tp:taxon-name-part> <tp:taxon-name-part taxon-name-part-type="species" reg="trivia">trivia</tp:taxon-name-part></tp:taxon-name></italic>, Crete <bold>D</bold><italic><tp:taxon-name><tp:taxon-name-part taxon-name-part-type="genus" reg="Clepsis">C.</tp:taxon-name-part> <tp:taxon-name-part taxon-name-part-type="species" reg="acclivana">acclivana</tp:taxon-name-part></tp:taxon-name></italic>, paralectotype of <italic><tp:taxon-name><tp:taxon-name-part taxon-name-part-type="genus" reg="Cacoecia">Cacoecia</tp:taxon-name-part> <tp:taxon-name-part taxon-name-part-type="species" reg="acclivana">acclivana</tp:taxon-name-part></tp:taxon-name></italic>. The phallus of each species is shown in three aspects from top to bottom: sclerotised phallic tube (without vesica) in dorsal view (viewpoint marked with black arrow), vesica in dorsal view (viewpoint marked with white arrow) and whole phallus in left view. 1 cornutus, 2 diverticulum, 3 location of gonopore, 4 phallic process, 5 caulis. Scale bar: 250 μm.</p></caption><graphic xmlns:xlink="http://www.w3.org/1999/xlink" xlink:href="zookeys-885-051-g006.jpg" position="float" orientation="portrait" xlink:type="simple" id="oo_352384.jpg"><uri content-type="original_file" xlink:type="simple">https://binary.pensoft.net/fig/352384</uri></graphic></fig><fig id="F17" position="float" orientation="portrait"><object-id xmlns:xlink="http://www.w3.org/1999/xlink" content-type="doi" xlink:type="simple">10.3897/zookeys.885.38655.figure17</object-id><object-id xmlns:xlink="http://www.w3.org/1999/xlink" content-type="arpha" xlink:type="simple">E052C3B2-33DF-51F2-A3DC-3C83F9B9D89F</object-id><label>Figure 17.</label><caption><p>Distribution map of examined material of <italic><tp:taxon-name><tp:taxon-name-part taxon-name-part-type="genus" reg="Clepsis">Clepsis</tp:taxon-name-part> <tp:taxon-name-part taxon-name-part-type="species" reg="neglectana">neglectana</tp:taxon-name-part></tp:taxon-name></italic> and <italic><tp:taxon-name><tp:taxon-name-part taxon-name-part-type="genus" reg="Clepsis">C.</tp:taxon-name-part> <tp:taxon-name-part taxon-name-part-type="species" reg="consimilana">consimilana</tp:taxon-name-part></tp:taxon-name></italic> species groups. Map created with SimpleMappr (<ext-link xmlns:xlink="http://www.w3.org/1999/xlink" xlink:type="simple" ext-link-type="uri" xlink:href="http://www.simplemappr.net">http://www.simplemappr.net</ext-link>).</p></caption><graphic xmlns:xlink="http://www.w3.org/1999/xlink" xlink:href="zookeys-885-051-g017.jpg" position="float" orientation="portrait" xlink:type="simple" id="oo_352395.jpg"><uri content-type="original_file" xlink:type="simple">https://binary.pensoft.net/fig/352395</uri></graphic></fig></tp:treatment-sec><ref-list><ref id="B34"><mixed-citation xmlns:xlink="http://www.w3.org/1999/xlink" xlink:type="simple"><person-group><name name-style="western"><surname>Razowski</surname><given-names>J</given-names></name></person-group> (<year>1979</year>) <article-title>Revision of the Genus <italic><tp:taxon-name><tp:taxon-name-part taxon-name-part-type="genus">Clepsis</tp:taxon-name-part></tp:taxon-name></italic> Guenée (<tp:taxon-name><tp:taxon-name-part taxon-name-part-type="order">Lepidoptera</tp:taxon-name-part></tp:taxon-name>, <tp:taxon-name><tp:taxon-name-part taxon-name-part-type="family">Tortricidae</tp:taxon-name-part></tp:taxon-name>). Part I.</article-title><source>Acta zoologica cracoviensia</source><volume>23</volume>(<issue>8</issue>): <fpage>101</fpage>–<lpage>198</lpage>.</mixed-citation></ref></ref-list></tp:taxon-treatment>
