# Supplementary material for: Remarkable confusion in some Western Palearctic Clepsis leads to a revised taxonomic concept (Lepidoptera, Tortricidae)
Source: Zookeys. 2019 Nov 4;885:51–87. doi: 10.3897/zookeys.885.38655 (PMC6848236; doi:10.3897/zookeys.885.38655)
Supplement: XML Treatment for Clepsis severana [file zookeys.885.38655-treatment5.xml]

<!DOCTYPE tp:taxon-treatment
  PUBLIC "-//TaxonX//DTD Taxonomic Treatment Publishing DTD v0 20100105//EN" "tax-treatment-NSO.dtd">
<tp:taxon-treatment xmlns:tp="http://www.plazi.org/taxpub"><tp:treatment-meta><kwd-group><label>Taxon classification</label><kwd><named-content xmlns:xlink="http://www.w3.org/1999/xlink" content-type="kingdom">Animalia</named-content></kwd><kwd><named-content xmlns:xlink="http://www.w3.org/1999/xlink" content-type="order">Lepidoptera</named-content></kwd><kwd><named-content xmlns:xlink="http://www.w3.org/1999/xlink" content-type="family">Tortricidae</named-content></kwd></kwd-group><mixed-citation publication-type="journal"><person-group><name><surname>Zlatkov</surname><given-names>Boyan</given-names></name><name><surname>Huemer</surname><given-names>Peter</given-names></name></person-group><article-title>Remarkable confusion in some Western Palearctic <italic><tp:taxon-name><tp:taxon-name-part taxon-name-part-type="genus" reg="Clepsis">Clepsis</tp:taxon-name-part></tp:taxon-name></italic> leads to a revised taxonomic concept (<tp:taxon-name><tp:taxon-name-part taxon-name-part-type="order">Lepidoptera</tp:taxon-name-part></tp:taxon-name>, <tp:taxon-name><tp:taxon-name-part taxon-name-part-type="family">Tortricidae</tp:taxon-name-part></tp:taxon-name>)</article-title><source>Zookeys</source><day>04</day><month>11</month><year>2019</year><volume>885</volume><fpage>51</fpage><lpage>87</lpage><pub-id pub-id-type="doi">10.3897/zookeys.885.38655</pub-id></mixed-citation></tp:treatment-meta><tp:nomenclature><tp:taxon-name><object-id xmlns:xlink="http://www.w3.org/1999/xlink" content-type="arpha" xlink:type="simple">D1A8D990-8BA1-56C8-8F6E-89E06B71EFCC</object-id>
              <tp:taxon-name-part taxon-name-part-type="genus" reg="Clepsis">Clepsis</tp:taxon-name-part>
              <tp:taxon-name-part taxon-name-part-type="species" reg="severana">severana</tp:taxon-name-part>
            </tp:taxon-name><tp:taxon-authority>(Kennel, 1901)</tp:taxon-authority><tp:taxon-status xmlns:xlink="http://www.w3.org/1999/xlink" xlink:type="simple">stat. rev.</tp:taxon-status><tp:nomenclature-citation-list><tp:nomenclature-citation><tp:taxon-name>
                  <tp:taxon-name-part taxon-name-part-type="genus" reg="Tortrix">Tortrix</tp:taxon-name-part> <tp:taxon-name-part taxon-name-part-type="species" reg="severana">severana</tp:taxon-name-part></tp:taxon-name><comment>Kennel, 1901: 227 (Algeria)</comment></tp:nomenclature-citation></tp:nomenclature-citation-list></tp:nomenclature><tp:treatment-sec sec-type="remarks" id="SECID0EHXAI"><title>Remarks.</title><p>The species was synonymised with <italic><tp:taxon-name><tp:taxon-name-part taxon-name-part-type="genus" reg="Clepsis">C.</tp:taxon-name-part> <tp:taxon-name-part taxon-name-part-type="species" reg="neglectana">neglectana</tp:taxon-name-part></tp:taxon-name></italic> by <xref ref-type="bibr" rid="B34">Razowski (1979)</xref> based on examination of the genitalia of the female holotype (Fig. <xref ref-type="fig" rid="F2">2N</xref>). The slide subsequently was lost and we were unable to re-examine the genitalia. Regarding the type locality (Algeria) it seems unlikely that this taxon is conspecific with <italic><tp:taxon-name><tp:taxon-name-part taxon-name-part-type="genus" reg="Clepsis">C.</tp:taxon-name-part> <tp:taxon-name-part taxon-name-part-type="species" reg="neglectana">neglectana</tp:taxon-name-part></tp:taxon-name></italic>.</p></tp:treatment-sec><tp:treatment-sec><!--Section generated to contain objects referenced in tp:taxon-treatment.--><fig id="F2" position="float" orientation="portrait"><object-id xmlns:xlink="http://www.w3.org/1999/xlink" content-type="doi" xlink:type="simple">10.3897/zookeys.885.38655.figure2</object-id><object-id xmlns:xlink="http://www.w3.org/1999/xlink" content-type="arpha" xlink:type="simple">919D6D27-2B24-5D85-A95E-36CF195239AF</object-id><label>Figure 2.</label><caption><p>Adults of <italic><tp:taxon-name><tp:taxon-name-part taxon-name-part-type="genus" reg="Clepsis">Clepsis</tp:taxon-name-part> <tp:taxon-name-part taxon-name-part-type="species" reg="neglectana">neglectana</tp:taxon-name-part></tp:taxon-name></italic> species group <bold>A–C</bold><italic><tp:taxon-name><tp:taxon-name-part taxon-name-part-type="genus" reg="Clepsis">C.</tp:taxon-name-part> <tp:taxon-name-part taxon-name-part-type="species" reg="neglectana">neglectana</tp:taxon-name-part></tp:taxon-name></italic>: <bold>A</bold> lectotype of <italic><tp:taxon-name><tp:taxon-name-part taxon-name-part-type="genus" reg="Tortrix">Tortrix</tp:taxon-name-part> <tp:taxon-name-part taxon-name-part-type="species" reg="neglectana">neglectana</tp:taxon-name-part></tp:taxon-name></italic><bold>B</bold> male, Southern Germany <bold>C</bold> Female, Germany <bold>D–G</bold><italic><tp:taxon-name><tp:taxon-name-part taxon-name-part-type="genus" reg="Clepsis">C.</tp:taxon-name-part> <tp:taxon-name-part taxon-name-part-type="species" reg="striolana">striolana</tp:taxon-name-part></tp:taxon-name></italic>: <bold>D</bold> lectotype of <italic><tp:taxon-name><tp:taxon-name-part taxon-name-part-type="genus" reg="Tortrix">T.</tp:taxon-name-part> <tp:taxon-name-part taxon-name-part-type="species" reg="striolana">striolana</tp:taxon-name-part></tp:taxon-name></italic><bold>E</bold> paralectotype of <italic><tp:taxon-name><tp:taxon-name-part taxon-name-part-type="genus" reg="Tortrix">T.</tp:taxon-name-part> <tp:taxon-name-part taxon-name-part-type="species" reg="striolana">striolana</tp:taxon-name-part></tp:taxon-name></italic><bold>F</bold> male, Austria, South Tyrol <bold>G</bold> female, Austria, South Tyrol <bold>H–K</bold><italic><tp:taxon-name><tp:taxon-name-part taxon-name-part-type="genus" reg="Clepsis">C.</tp:taxon-name-part> <tp:taxon-name-part taxon-name-part-type="species" reg="trivia">trivia</tp:taxon-name-part></tp:taxon-name></italic>: <bold>H</bold> holotype of <italic><tp:taxon-name><tp:taxon-name-part taxon-name-part-type="genus" reg="Tortrix">T.</tp:taxon-name-part> <tp:taxon-name-part taxon-name-part-type="species" reg="trivia">trivia</tp:taxon-name-part></tp:taxon-name></italic><bold>I–J</bold> males, Crete <bold>K</bold> female, Crete <bold>L–M</bold><italic><tp:taxon-name><tp:taxon-name-part taxon-name-part-type="genus" reg="Clepsis">C.</tp:taxon-name-part> <tp:taxon-name-part taxon-name-part-type="species" reg="acclivana">acclivana</tp:taxon-name-part></tp:taxon-name></italic>: <bold>L</bold> lectotype of <italic><tp:taxon-name><tp:taxon-name-part taxon-name-part-type="genus" reg="Cacoecia">Cacoecia</tp:taxon-name-part> <tp:taxon-name-part taxon-name-part-type="species" reg="acclivana">acclivana</tp:taxon-name-part></tp:taxon-name></italic><bold>M</bold> paralectotype of <italic><tp:taxon-name><tp:taxon-name-part taxon-name-part-type="genus" reg="Clepsis">C.</tp:taxon-name-part> <tp:taxon-name-part taxon-name-part-type="species" reg="acclivana">acclivana</tp:taxon-name-part></tp:taxon-name></italic><bold>N</bold><italic><tp:taxon-name><tp:taxon-name-part taxon-name-part-type="genus" reg="Tortrix">T.</tp:taxon-name-part> <tp:taxon-name-part taxon-name-part-type="species" reg="severana">severana</tp:taxon-name-part></tp:taxon-name></italic> holotype <bold>O</bold><tp:taxon-name><tp:taxon-name-part taxon-name-part-type="genus" reg="Cacoecia">Cacoecia</tp:taxon-name-part> <tp:taxon-name-part taxon-name-part-type="species" reg="unifasciana">unifasciana</tp:taxon-name-part> <tp:taxon-name-part taxon-name-part-type="infraspecific-rank">var.</tp:taxon-name-part> <tp:taxon-name-part taxon-name-part-type="variety" reg="semiana">semiana</tp:taxon-name-part></tp:taxon-name> holotype. Scale bar: 5 mm, all to scale.</p></caption><graphic xmlns:xlink="http://www.w3.org/1999/xlink" xlink:href="zookeys-885-051-g002.jpg" position="float" orientation="portrait" xlink:type="simple" id="oo_352380.jpg"><uri content-type="original_file" xlink:type="simple">https://binary.pensoft.net/fig/352380</uri></graphic></fig></tp:treatment-sec><ref-list><ref id="B34"><mixed-citation xmlns:xlink="http://www.w3.org/1999/xlink" xlink:type="simple"><person-group><name name-style="western"><surname>Razowski</surname><given-names>J</given-names></name></person-group> (<year>1979</year>) <article-title>Revision of the Genus <italic><tp:taxon-name><tp:taxon-name-part taxon-name-part-type="genus">Clepsis</tp:taxon-name-part></tp:taxon-name></italic> Guenée (<tp:taxon-name><tp:taxon-name-part taxon-name-part-type="order">Lepidoptera</tp:taxon-name-part></tp:taxon-name>, <tp:taxon-name><tp:taxon-name-part taxon-name-part-type="family">Tortricidae</tp:taxon-name-part></tp:taxon-name>). Part I.</article-title><source>Acta zoologica cracoviensia</source><volume>23</volume>(<issue>8</issue>): <fpage>101</fpage>–<lpage>198</lpage>.</mixed-citation></ref></ref-list></tp:taxon-treatment>
