# Supplementary material for: Remarkable confusion in some Western Palearctic Clepsis leads to a revised taxonomic concept (Lepidoptera, Tortricidae)
Source: Zookeys. 2019 Nov 4;885:51–87. doi: 10.3897/zookeys.885.38655 (PMC6848236; doi:10.3897/zookeys.885.38655)
Supplement: XML Treatment for Clepsis consimilana [file zookeys.885.38655-treatment7.xml]

<!DOCTYPE tp:taxon-treatment
  PUBLIC "-//TaxonX//DTD Taxonomic Treatment Publishing DTD v0 20100105//EN" "tax-treatment-NSO.dtd">
<tp:taxon-treatment xmlns:tp="http://www.plazi.org/taxpub"><tp:treatment-meta><kwd-group><label>Taxon classification</label><kwd><named-content xmlns:xlink="http://www.w3.org/1999/xlink" content-type="kingdom">Animalia</named-content></kwd><kwd><named-content xmlns:xlink="http://www.w3.org/1999/xlink" content-type="order">Lepidoptera</named-content></kwd><kwd><named-content xmlns:xlink="http://www.w3.org/1999/xlink" content-type="family">Tortricidae</named-content></kwd></kwd-group><mixed-citation publication-type="journal"><person-group><name><surname>Zlatkov</surname><given-names>Boyan</given-names></name><name><surname>Huemer</surname><given-names>Peter</given-names></name></person-group><article-title>Remarkable confusion in some Western Palearctic <italic><tp:taxon-name><tp:taxon-name-part taxon-name-part-type="genus" reg="Clepsis">Clepsis</tp:taxon-name-part></tp:taxon-name></italic> leads to a revised taxonomic concept (<tp:taxon-name><tp:taxon-name-part taxon-name-part-type="order">Lepidoptera</tp:taxon-name-part></tp:taxon-name>, <tp:taxon-name><tp:taxon-name-part taxon-name-part-type="family">Tortricidae</tp:taxon-name-part></tp:taxon-name>)</article-title><source>Zookeys</source><day>04</day><month>11</month><year>2019</year><volume>885</volume><fpage>51</fpage><lpage>87</lpage><pub-id pub-id-type="doi">10.3897/zookeys.885.38655</pub-id></mixed-citation></tp:treatment-meta><tp:nomenclature><tp:taxon-name><object-id xmlns:xlink="http://www.w3.org/1999/xlink" content-type="arpha" xlink:type="simple">C929F103-54A0-5685-B877-430BB5355771</object-id>
              <tp:taxon-name-part taxon-name-part-type="genus" reg="Clepsis">Clepsis</tp:taxon-name-part>
              <tp:taxon-name-part taxon-name-part-type="species" reg="consimilana">consimilana</tp:taxon-name-part>
            </tp:taxon-name><tp:taxon-authority>(Hübner, 1817)</tp:taxon-authority><tp:nomenclature-citation-list><tp:nomenclature-citation><tp:taxon-name>
                    <tp:taxon-name-part taxon-name-part-type="genus" reg="Clepsis"/>
                    <tp:taxon-name-part taxon-name-part-type="species" reg="consimilana"/>
                  </tp:taxon-name><comment>[<tp:taxon-name><tp:taxon-name-part taxon-name-part-type="genus" reg="Tortrix">Tortrix</tp:taxon-name-part></tp:taxon-name>] <tp:taxon-name><tp:taxon-name-part taxon-name-part-type="genus" reg="Clepsis"/><tp:taxon-name-part taxon-name-part-type="species" reg="consimilana">consimilana</tp:taxon-name-part></tp:taxon-name> Hübner, 1817: pl. 38, fig. 239 (Europe). </comment></tp:nomenclature-citation><tp:nomenclature-citation><tp:taxon-name>
                  <tp:taxon-name-part taxon-name-part-type="genus" reg="Tortrix">Tortrix</tp:taxon-name-part> <tp:taxon-name-part taxon-name-part-type="species" reg="unifasciana">unifasciana</tp:taxon-name-part></tp:taxon-name><comment>Duponchel, 1842: 135, pl.61, fig. 6 (France).</comment></tp:nomenclature-citation><tp:nomenclature-citation><tp:taxon-name>
                  <tp:taxon-name-part taxon-name-part-type="genus" reg="Tortrix">Tortrix</tp:taxon-name-part> <tp:taxon-name-part taxon-name-part-type="species" reg="unifasciana">unifasciana</tp:taxon-name-part> <tp:taxon-name-part taxon-name-part-type="infraspecific-rank">f.</tp:taxon-name-part> <tp:taxon-name-part taxon-name-part-type="form" reg="cinnamomeana">cinnamomeana</tp:taxon-name-part></tp:taxon-name><comment>Dufrane, 1957: 6 (Belgium).</comment></tp:nomenclature-citation><tp:nomenclature-citation><tp:taxon-name>
                  <tp:taxon-name-part taxon-name-part-type="genus" reg="Tortrix">Tortrix</tp:taxon-name-part> <tp:taxon-name-part taxon-name-part-type="species" reg="fallaciana">fallaciana</tp:taxon-name-part></tp:taxon-name><comment>Fuchs, 1903: 4 (Sicily).</comment></tp:nomenclature-citation><tp:nomenclature-citation><tp:taxon-name>
                  <tp:taxon-name-part taxon-name-part-type="genus" reg="Tortrix">Tortrix</tp:taxon-name-part> <tp:taxon-name-part taxon-name-part-type="species" reg="unifasciana">unifasciana</tp:taxon-name-part> <tp:taxon-name-part taxon-name-part-type="infraspecific-rank">f.</tp:taxon-name-part> <tp:taxon-name-part taxon-name-part-type="form" reg="fuscana">fuscana</tp:taxon-name-part></tp:taxon-name><comment>Dufrane, 1957: 6 (Belgium).</comment></tp:nomenclature-citation><tp:nomenclature-citation><tp:taxon-name>
                  <tp:taxon-name-part taxon-name-part-type="genus" reg="Tortrix">Tortrix</tp:taxon-name-part> <tp:taxon-name-part taxon-name-part-type="species" reg="unifasciana">unifasciana</tp:taxon-name-part> <tp:taxon-name-part taxon-name-part-type="infraspecific-rank">f.</tp:taxon-name-part> <tp:taxon-name-part taxon-name-part-type="form" reg="obliterana">obliterana</tp:taxon-name-part></tp:taxon-name><comment>Dufrane, 1957: 6 (Belgium).</comment></tp:nomenclature-citation><tp:nomenclature-citation><tp:taxon-name>
                  <tp:taxon-name-part taxon-name-part-type="genus" reg="Paramesia">Paramesia</tp:taxon-name-part> <tp:taxon-name-part taxon-name-part-type="species" reg="peregrinana">peregrinana</tp:taxon-name-part></tp:taxon-name><comment>Stephens, 1852: 90 (Britain), unavailable, published in synonymy with <tp:taxon-name><tp:taxon-name-part taxon-name-part-type="genus" reg="Lozotaenia">Lozotaenia</tp:taxon-name-part> <tp:taxon-name-part taxon-name-part-type="species" reg="obliquana">obliquana</tp:taxon-name-part></tp:taxon-name> Humphreys and Westwood 1845.</comment></tp:nomenclature-citation><tp:nomenclature-citation><tp:taxon-name>
                  <tp:taxon-name-part taxon-name-part-type="genus" reg="Tortrix">Tortrix</tp:taxon-name-part> <tp:taxon-name-part taxon-name-part-type="species" reg="productana">productana</tp:taxon-name-part></tp:taxon-name><comment>Zeller, 1847: 660 (Sicily).</comment></tp:nomenclature-citation><tp:nomenclature-citation><tp:taxon-name>
                  <tp:taxon-name-part taxon-name-part-type="genus" reg="Tortrix"/>
                  <tp:taxon-name-part taxon-name-part-type="species" reg="obliterana">obliterana</tp:taxon-name-part>
                </tp:taxon-name><comment>Herrich-Schäffer, 1847 (uninominal): pl. 9, fig. 60.</comment></tp:nomenclature-citation><tp:nomenclature-citation><tp:taxon-name>
                  <tp:taxon-name-part taxon-name-part-type="genus" reg="Tortrix">Tortrix</tp:taxon-name-part> (<tp:taxon-name-part taxon-name-part-type="subgenus" reg="Lozotaenia">Lozotaenia</tp:taxon-name-part>) <tp:taxon-name-part taxon-name-part-type="species" reg="obliterana">obliterana</tp:taxon-name-part></tp:taxon-name><comment>Herrich-Schäffer, 1851: 164 (Italy).</comment></tp:nomenclature-citation><tp:nomenclature-citation><tp:taxon-name>
                  <tp:taxon-name-part taxon-name-part-type="genus" reg="Siclobola">Siclobola</tp:taxon-name-part> <tp:taxon-name-part taxon-name-part-type="species" reg="placida">placida</tp:taxon-name-part></tp:taxon-name><comment>Diakonoff, 1948: 25 (Madagascar).</comment></tp:nomenclature-citation><tp:nomenclature-citation><tp:taxon-name>
                    <tp:taxon-name-part taxon-name-part-type="genus" reg="Clepsis"/>
                    <tp:taxon-name-part taxon-name-part-type="species" reg="consimilana"/>
                  </tp:taxon-name><comment>non <tp:taxon-name><tp:taxon-name-part taxon-name-part-type="genus" reg="Tortrix">Tortrix</tp:taxon-name-part> <tp:taxon-name-part taxon-name-part-type="species" reg="eatoniana">eatoniana</tp:taxon-name-part></tp:taxon-name> Ragonot, 1881 </comment></tp:nomenclature-citation><tp:nomenclature-citation><tp:taxon-name>
                    <tp:taxon-name-part taxon-name-part-type="genus" reg="Clepsis"/>
                    <tp:taxon-name-part taxon-name-part-type="species" reg="consimilana"/>
                  </tp:taxon-name><comment>non <tp:taxon-name><tp:taxon-name-part taxon-name-part-type="genus" reg="Cacoecia">Cacoecia</tp:taxon-name-part> <tp:taxon-name-part taxon-name-part-type="species" reg="unifasciana">unifasciana</tp:taxon-name-part> <tp:taxon-name-part taxon-name-part-type="infraspecific-rank">var.</tp:taxon-name-part> <tp:taxon-name-part taxon-name-part-type="variety" reg="semiana">semiana</tp:taxon-name-part></tp:taxon-name> Chrétien, 1915 </comment></tp:nomenclature-citation><tp:nomenclature-citation><tp:taxon-name>
                    <tp:taxon-name-part taxon-name-part-type="genus" reg="Clepsis"/>
                    <tp:taxon-name-part taxon-name-part-type="species" reg="consimilana"/>
                  </tp:taxon-name><comment>non <tp:taxon-name><tp:taxon-name-part taxon-name-part-type="genus" reg="Cacoecia">Cacoecia</tp:taxon-name-part> <tp:taxon-name-part taxon-name-part-type="species" reg="acclivana">acclivana</tp:taxon-name-part></tp:taxon-name> Zerny, 1933 </comment></tp:nomenclature-citation></tp:nomenclature-citation-list></tp:nomenclature><tp:treatment-sec sec-type="material" id="SECID0EPJBI"><title>Material examined.</title><p>Neotype ♂ (here designated): pinned, with 5 labels: “Gehegs / Dresden / 18.vi.1922 / E. Möbius” “Coll. E. Möbius / Ankauf 1946” “Neotype / <italic>Tortrix consimilana</italic> / Hübner, 1817 / Zlatkov &amp; Huemer, 2019 des.” [red printed] “Museum für Tierkunde Dresden / Gen. prep. / ♂ / No. 2/30.11.2018” “<italic>Clepsis consimilana</italic> / (Hübner, 1817) / Zlatkov &amp; Huemer, 2019 det.”; genitalia on a slide with two labels: “Neotype / <italic>Tortrix consimilana</italic> / Hübner, 1817 / [Germany] Dresden, Gehegs / 18.vi.1922, E. Möbius / Zlatkov &amp; Huemer, 2019 des.” [red printed] “Museum für Tierkunde Dresden / Gen. Prep. / ♂ / No. 2/30.11.2018 / B. Zlatkov 2018 Euparal”.</p><p>GERMANY • 1 ♂; Dresden, Gehegs; 18 Jun. 1922; E. Möbius leg.; GS 2/30.11.2018; <abbrev xmlns:xlink="http://www.w3.org/1999/xlink" content-type="institution" xlink:title="Senckenberg Museum für Tierkunde, Dresden, Germany" id="ABBRID0EYKBI" xlink:type="simple">MTD</abbrev>.</p><p>Lectotype ♂ of <italic><tp:taxon-name><tp:taxon-name-part taxon-name-part-type="genus" reg="Tortrix">Tortrix</tp:taxon-name-part> <tp:taxon-name-part taxon-name-part-type="species" reg="unifasciana">unifasciana</tp:taxon-name-part></tp:taxon-name></italic> (here designated): pinned, with 5 labels: “unifasciana” [handwritten] “Duponch[el]” [round, handwritten] “713” [round handwritten] “Type” [red printed] “Chr. Gibeaux dét. / prép. génit. n° 4231 ♂ / unifasciana / Dup.” [printed and handwritten]; male genitalia on a slide with two labels: “Tortrix / unifasciana / Dup., 1842 / Type” [handwritten with red border] “Chr. Gibeaux dét. / prép. génit. n° 4231 ♂ / Clepsis / consimilana Hb. / 30.x.91 Euparal M. P.” [printed and handwritten].</p><p>FRANCE • 1 ♂; GS 4231; <abbrev xmlns:xlink="http://www.w3.org/1999/xlink" content-type="institution" xlink:title="Muséum National d’Histoire Naturelle, Paris, France" id="ABBRID0E3MBI" xlink:type="simple">MNHN</abbrev>.</p><p>Holotype ♂ of <italic><tp:taxon-name><tp:taxon-name-part taxon-name-part-type="genus" reg="Siclobola">Siclobola</tp:taxon-name-part> <tp:taxon-name-part taxon-name-part-type="species" reg="placida">placida</tp:taxon-name-part></tp:taxon-name></italic>: pinned, with four labels: “Tananarive” “Type: ♂ / Siclobola / placida / A. Diakonoff 1946” [printed and handwritten] “Holotype” [printed red] “Siclobola / unifasciana / placida / 1959 Diak. / det. A. Diakonoff” [printed and handwritten]; genitalia on glass slide pinned to the holotype, with one label: “536.D.”</p><p>MADAGASCAR • 1 ♂; Antananarivo; <abbrev xmlns:xlink="http://www.w3.org/1999/xlink" content-type="institution" xlink:title="Muséum National d’Histoire Naturelle, Paris, France" id="ABBRID0EXOBI" xlink:type="simple">MNHN</abbrev> 536.D.</p><p>Other material: GERMANY • 1 ♂; Dresden, Gehegs; 24 Jun. 1921; E. Möbius leg.; GS 1/30.11.2018; <abbrev xmlns:xlink="http://www.w3.org/1999/xlink" content-type="institution" xlink:title="Senckenberg Museum für Tierkunde, Dresden, Germany" id="ABBRID0E5OBI" xlink:type="simple">MTD</abbrev> • 1♂; Dresden, Lössaltz; 28 Jun. 1935; E. Möbius leg.; GS 2/3.12.2018; <abbrev xmlns:xlink="http://www.w3.org/1999/xlink" content-type="institution" xlink:title="Senckenberg Museum für Tierkunde, Dresden, Germany" id="ABBRID0EDPBI" xlink:type="simple">MTD</abbrev> • 1 ♂; same collection data; 3 Aug. 1935; GS 1/3.12.2018; <abbrev xmlns:xlink="http://www.w3.org/1999/xlink" content-type="institution" xlink:title="Senckenberg Museum für Tierkunde, Dresden, Germany" id="ABBRID0EIPBI" xlink:type="simple">MTD</abbrev> • 1 ♀; Fritzsche leg.; GS 1/4.12.2018; <abbrev xmlns:xlink="http://www.w3.org/1999/xlink" content-type="institution" xlink:title="Senckenberg Museum für Tierkunde, Dresden, Germany" id="ABBRID0ENPBI" xlink:type="simple">MTD</abbrev> • 1 ♂; Sylt; GS 2/5.11.2018; <abbrev xmlns:xlink="http://www.w3.org/1999/xlink" content-type="institution" xlink:title="Zoologische Staatsammlung München, Germany" id="ABBRID0ESPBI" xlink:type="simple">ZSM</abbrev> • 2 ♂♂, 2 ♀♀; Baden Württemberg, Marbach am Neckar; 29 Jun. 1957; L. Süssner leg.; <abbrev xmlns:xlink="http://www.w3.org/1999/xlink" content-type="institution" xlink:title="Tiroler Landesmuseum Ferdinandeum, Innsbruck, Austria" id="ABBRID0EXPBI" xlink:type="simple">TLMF</abbrev> • 1 ♂; Bayern, München, Hochmutting; 19 Aug. 1988; H. Kolbeck leg.; <abbrev xmlns:xlink="http://www.w3.org/1999/xlink" content-type="institution" xlink:title="Tiroler Landesmuseum Ferdinandeum, Innsbruck, Austria" id="ABBRID0E3PBI" xlink:type="simple">TLMF</abbrev> • 1 ♀; Kehlheim; 12 Jun. 1997; H. Kolbeck leg.; <abbrev xmlns:xlink="http://www.w3.org/1999/xlink" content-type="institution" xlink:title="Tiroler Landesmuseum Ferdinandeum, Innsbruck, Austria" id="ABBRID0EBQBI" xlink:type="simple">TLMF</abbrev> • ITALY • 1 ♂; prov. Verona, Monte; alt. 300 m; 20 Aug. 1994; Franz leg.; GS 1/16.10.2017; <abbrev xmlns:xlink="http://www.w3.org/1999/xlink" content-type="institution" xlink:title="Tiroler Landesmuseum Ferdinandeum, Innsbruck, Austria" id="ABBRID0EGQBI" xlink:type="simple">TLMF</abbrev> • 1 ♂, same collection data; 7 Jun. 1991; K. Burmann et al. leg.; GS 2/16.10.2017; <abbrev xmlns:xlink="http://www.w3.org/1999/xlink" content-type="institution" xlink:title="Tiroler Landesmuseum Ferdinandeum, Innsbruck, Austria" id="ABBRID0ELQBI" xlink:type="simple">TLMF</abbrev> • 2 ♀♀; same collection data; 1 Oct. 1994; Burmann et Erlebach leg.; GS 3/16.10.2017, 4/16.10.2017; <abbrev xmlns:xlink="http://www.w3.org/1999/xlink" content-type="institution" xlink:title="Tiroler Landesmuseum Ferdinandeum, Innsbruck, Austria" id="ABBRID0EQQBI" xlink:type="simple">TLMF</abbrev> • 1 ♂; prov. Verona, Albisano; alt. 450 m; 27 May–3 Jun. 1962; K. Burmann leg.; <abbrev xmlns:xlink="http://www.w3.org/1999/xlink" content-type="institution" xlink:title="Tiroler Landesmuseum Ferdinandeum, Innsbruck, Austria" id="ABBRID0EVQBI" xlink:type="simple">TLMF</abbrev> • 1 ♂; prov. Trentino, Pietramurata; alt. 250 m; mid Jun. 1978; F. Zürnbauer leg.; <abbrev xmlns:xlink="http://www.w3.org/1999/xlink" content-type="institution" xlink:title="Tiroler Landesmuseum Ferdinandeum, Innsbruck, Austria" id="ABBRID0E1QBI" xlink:type="simple">TLMF</abbrev> • 1 ♀; Verona, Mte. Maderno; alt. 250 m; mid Sep. 1963; K. Burmann leg.; <abbrev xmlns:xlink="http://www.w3.org/1999/xlink" content-type="institution" xlink:title="Tiroler Landesmuseum Ferdinandeum, Innsbruck, Austria" id="ABBRID0E6QBI" xlink:type="simple">TLMF</abbrev> • 1 ♀; Südtirol, Auer; 21 Jun. 1957; Hernegger leg.; <abbrev xmlns:xlink="http://www.w3.org/1999/xlink" content-type="institution" xlink:title="Tiroler Landesmuseum Ferdinandeum, Innsbruck, Austria" id="ABBRID0EERBI" xlink:type="simple">TLMF</abbrev> • 3 ♂♂, 1 ♀; Südtirol, Eing. Schnalstal; alt. 700 m; mid Jun.1968; K. Burmann leg.; <abbrev xmlns:xlink="http://www.w3.org/1999/xlink" content-type="institution" xlink:title="Tiroler Landesmuseum Ferdinandeum, Innsbruck, Austria" id="ABBRID0EJRBI" xlink:type="simple">TLMF</abbrev> • 2 ♀♀; Südtirol, S Kalterer See; alt. 230 m; 26 Jun. 1990; P. Huemer leg.; <abbrev xmlns:xlink="http://www.w3.org/1999/xlink" content-type="institution" xlink:title="Tiroler Landesmuseum Ferdinandeum, Innsbruck, Austria" id="ABBRID0EORBI" xlink:type="simple">TLMF</abbrev> • 1 ♂; same collection data; 14 Jun. 1991; <abbrev xmlns:xlink="http://www.w3.org/1999/xlink" content-type="institution" xlink:title="Tiroler Landesmuseum Ferdinandeum, Innsbruck, Austria" id="ABBRID0ETRBI" xlink:type="simple">TLMF</abbrev> • 2 ♂♂; Südtirol, Umg. Bozen, Kampenn; 26 Jun. 1991; P. Huemer leg.; <abbrev xmlns:xlink="http://www.w3.org/1999/xlink" content-type="institution" xlink:title="Tiroler Landesmuseum Ferdinandeum, Innsbruck, Austria" id="ABBRID0EYRBI" xlink:type="simple">TLMF</abbrev> • 1 ♂; Carrara; alt. 200 m; early Jun. 1979; F. Zürnbauer leg.; <abbrev xmlns:xlink="http://www.w3.org/1999/xlink" content-type="institution" xlink:title="Tiroler Landesmuseum Ferdinandeum, Innsbruck, Austria" id="ABBRID0E4RBI" xlink:type="simple">TLMF</abbrev> • 1 ♂, 1 ♀; Elba, Porto Ferroio; alt. 40 m; late May 1967; F. Zürnbauer leg.; <abbrev xmlns:xlink="http://www.w3.org/1999/xlink" content-type="institution" xlink:title="Tiroler Landesmuseum Ferdinandeum, Innsbruck, Austria" id="ABBRID0ECSBI" xlink:type="simple">TLMF</abbrev> • 1 ♂; Sardinia, Umg. Tempio, Mte. Limbara; alt. 1200 m; 27 May1973; Laubmeier, Sommerer &amp; Witt leg.; <abbrev xmlns:xlink="http://www.w3.org/1999/xlink" content-type="institution" xlink:title="Tiroler Landesmuseum Ferdinandeum, Innsbruck, Austria" id="ABBRID0EHSBI" xlink:type="simple">TLMF</abbrev> • 1 ♂; Sardinia, Umg. Aritzo, Gennargentu; alt. 750 m; 4–5 Jun. 1973; Laubmeier, Sommerer &amp; Witt leg.; <abbrev xmlns:xlink="http://www.w3.org/1999/xlink" content-type="institution" xlink:title="Tiroler Landesmuseum Ferdinandeum, Innsbruck, Austria" id="ABBRID0EMSBI" xlink:type="simple">TLMF</abbrev> • POLAND • 1 ♂; Poznań, Ogrody; 13 Jun. 2012; W. Kubasik leg; GS 1/15.3.2019; • <abbrev xmlns:xlink="http://www.w3.org/1999/xlink" content-type="institution" xlink:title="Private collection of Wojciech Kubasik, Poznań, Poland" id="ABBRID0ERSBI" xlink:type="simple">CWK</abbrev> 1♂; Poznań, Ogrody; 19 Jun. 2012; W. Kubasik leg.; GS 2/15.3.2019; <abbrev xmlns:xlink="http://www.w3.org/1999/xlink" content-type="institution" xlink:title="Private collection of Wojciech Kubasik, Poznań, Poland" id="ABBRID0EWSBI" xlink:type="simple">CWK</abbrev> • 1 ♀; Komorniki; 19 Jun. 2002; GS 1/15.3.2002; W. Kubasuk leg.; <abbrev xmlns:xlink="http://www.w3.org/1999/xlink" content-type="institution" xlink:title="Private collection of Wojciech Kubasik, Poznań, Poland" id="ABBRID0E2SBI" xlink:type="simple">CWK</abbrev> • AUSTRIA • 2 ♂♂; Wien, Döbling, Cobenzl; alt. 385 m; 15 Jun. 2012; F. Lichtenberger leg.; <abbrev xmlns:xlink="http://www.w3.org/1999/xlink" content-type="institution" xlink:title="Tiroler Landesmuseum Ferdinandeum, Innsbruck, Austria" id="ABBRID0EATBI" xlink:type="simple">TLMF</abbrev> • 3 ♂♂; Niederösterreich, 10 km SE Schwechat, Seiherwiese; 1 Jul. 1998; F. Lichtenberger leg.; <abbrev xmlns:xlink="http://www.w3.org/1999/xlink" content-type="institution" xlink:title="Tiroler Landesmuseum Ferdinandeum, Innsbruck, Austria" id="ABBRID0EFTBI" xlink:type="simple">TLMF</abbrev> • 3 ♂♂; Niederösterreich, Ebreichsdorf, Welscherhalten; 2 Jul. 1999, F. Lichtenberger leg.; <abbrev xmlns:xlink="http://www.w3.org/1999/xlink" content-type="institution" xlink:title="Tiroler Landesmuseum Ferdinandeum, Innsbruck, Austria" id="ABBRID0EKTBI" xlink:type="simple">TLMF</abbrev> • 1 ♂; Niederösterreich, Rubring; 20 Jun. 1998; F. Hofmann leg.; <abbrev xmlns:xlink="http://www.w3.org/1999/xlink" content-type="institution" xlink:title="Tiroler Landesmuseum Ferdinandeum, Innsbruck, Austria" id="ABBRID0EPTBI" xlink:type="simple">TLMF</abbrev> • 1 ♂; Niederösterreich, Amstetten, Sonnleiten; 16 Jun. 1997; H. Brandstetter leg.; <abbrev xmlns:xlink="http://www.w3.org/1999/xlink" content-type="institution" xlink:title="Tiroler Landesmuseum Ferdinandeum, Innsbruck, Austria" id="ABBRID0EUTBI" xlink:type="simple">TLMF</abbrev> • 1 ♂; Niederösterreich, Purgstall/Erlauf; 7 Jul. 1995; F. Ressl leg.; <abbrev xmlns:xlink="http://www.w3.org/1999/xlink" content-type="institution" xlink:title="Tiroler Landesmuseum Ferdinandeum, Innsbruck, Austria" id="ABBRID0EZTBI" xlink:type="simple">TLMF</abbrev> • 1 ♂; Oberösterreich, Linz, Biologiezentrum; 11 Jun. 2002; J. Wimmer leg.; GS 3771; <abbrev xmlns:xlink="http://www.w3.org/1999/xlink" content-type="institution" xlink:title="Tiroler Landesmuseum Ferdinandeum, Innsbruck, Austria" id="ABBRID0E5TBI" xlink:type="simple">TLMF</abbrev> • 2 ♂♂, 2 ♀♀; Vorarlberg, Hard, Fußach, NSG Rheindelta-Rohrspitz; alt. 397 m; 29 Jun. 1992; P. Huemer leg.; <abbrev xmlns:xlink="http://www.w3.org/1999/xlink" content-type="institution" xlink:title="Tiroler Landesmuseum Ferdinandeum, Innsbruck, Austria" id="ABBRID0EDUBI" xlink:type="simple">TLMF</abbrev> • FRANCE • 1 ♂; Alpes Maritimes, Nice, Bd. Tzarewitsch; 26 May 1971; F. Dujardin leg.; <abbrev xmlns:xlink="http://www.w3.org/1999/xlink" content-type="institution" xlink:title="Tiroler Landesmuseum Ferdinandeum, Innsbruck, Austria" id="ABBRID0EIUBI" xlink:type="simple">TLMF</abbrev> • 1 ♂; Alpes Martitimes, mt. Alban; alt. 200 m; 4 Jun. 1962; F. Dujardin leg.; <abbrev xmlns:xlink="http://www.w3.org/1999/xlink" content-type="institution" xlink:title="Tiroler Landesmuseum Ferdinandeum, Innsbruck, Austria" id="ABBRID0ENUBI" xlink:type="simple">TLMF</abbrev> • 1 ♂; Bouches du Rhone, La Ciotat; 4 May 1994; J. Nel leg.; GS 9763 <abbrev xmlns:xlink="http://www.w3.org/1999/xlink" content-type="institution" xlink:title="Tiroler Landesmuseum Ferdinandeum, Innsbruck, Austria" id="ABBRID0ESUBI" xlink:type="simple">TLMF</abbrev> • 1 ♂; Var, Massif du Pradet; J. Nel leg.; <abbrev xmlns:xlink="http://www.w3.org/1999/xlink" content-type="institution" xlink:title="Tiroler Landesmuseum Ferdinandeum, Innsbruck, Austria" id="ABBRID0EXUBI" xlink:type="simple">TLMF</abbrev> • 1 ♂; Vaucluse, Mormoiron; alt. 20 m; 6 May 2000; J. Nel leg.; <abbrev xmlns:xlink="http://www.w3.org/1999/xlink" content-type="institution" xlink:title="Tiroler Landesmuseum Ferdinandeum, Innsbruck, Austria" id="ABBRID0E3UBI" xlink:type="simple">TLMF</abbrev> • 2 ♂♂; Corse, Pinarello; alt. 10 m; early Jun. 1972; F. Zürnbauer leg.; <abbrev xmlns:xlink="http://www.w3.org/1999/xlink" content-type="institution" xlink:title="Tiroler Landesmuseum Ferdinandeum, Innsbruck, Austria" id="ABBRID0EBVBI" xlink:type="simple">TLMF</abbrev> • CROATIA • 2 ♂♂, 1 ♀; Rovinij; alt. 50 m; 10 Sep. 2002; H. Deutsch leg.; <abbrev xmlns:xlink="http://www.w3.org/1999/xlink" content-type="institution" xlink:title="Tiroler Landesmuseum Ferdinandeum, Innsbruck, Austria" id="ABBRID0EGVBI" xlink:type="simple">TLMF</abbrev> • 1 ♂; Cres isl., Stivian; 14–17 May 1996; F. Lichtenberger leg.; <abbrev xmlns:xlink="http://www.w3.org/1999/xlink" content-type="institution" xlink:title="Tiroler Landesmuseum Ferdinandeum, Innsbruck, Austria" id="ABBRID0ELVBI" xlink:type="simple">TLMF</abbrev> • GREECE • 1 ♂; Crete, Heraklion prefecture, Fodele; alt. 100 m; 25 May 2000; W. Ruckdeschel leg.; GS 5/16.10.2017; <abbrev xmlns:xlink="http://www.w3.org/1999/xlink" content-type="institution" xlink:title="Tiroler Landesmuseum Ferdinandeum, Innsbruck, Austria" id="ABBRID0EQVBI" xlink:type="simple">TLMF</abbrev> • BULGARIA • 1 ♂; Petrich district, Rupite area; 41.4620°N, 23.2583°E; alt. 200 m; 15 May 2007; B. Zlatkov leg.; GS 6/16.10.2017; <abbrev xmlns:xlink="http://www.w3.org/1999/xlink" content-type="institution" xlink:title="National Museum of Natural History, Sofia, Bulgaria" id="ABBRID0EVVBI" xlink:type="simple">NMNHS</abbrev> • ALBANIA • 1 ♂; Korça Region, Boboshtica Village; 40.5405°N, 20.7918°E; alt. 1220 m; 4 Jun. 2018; S. Beshkov leg.; GS 1/17.10.2018; <abbrev xmlns:xlink="http://www.w3.org/1999/xlink" content-type="institution" xlink:title="National Museum of Natural History, Sofia, Bulgaria" id="ABBRID0E1VBI" xlink:type="simple">NMNHS</abbrev> • MACEDONIA (Republic of Northern) • 1 ♂; Vardar River Valley, Demir Kapiya; 41.3826°N, 22.1958°E; alt. 240 m; 10 Jun. 2018; S. Beshkov &amp; A. Nahirnic leg.; GS 2/17.10.2018; <abbrev xmlns:xlink="http://www.w3.org/1999/xlink" content-type="institution" xlink:title="National Museum of Natural History, Sofia, Bulgaria" id="ABBRID0E6VBI" xlink:type="simple">NMNHS</abbrev> • SPAIN • 4 ♂♂, 3 ♀♀; Catalonia, Vidreras; 6–15 Jun. 1993; J. Wimmer leg.; <abbrev xmlns:xlink="http://www.w3.org/1999/xlink" content-type="institution" xlink:title="Tiroler Landesmuseum Ferdinandeum, Innsbruck, Austria" id="ABBRID0EEWBI" xlink:type="simple">TLMF</abbrev>.</p></tp:treatment-sec><tp:treatment-sec sec-type="diagnosis" id="SECID0EJWBI"><title>Diagnosis.</title><p>The wing pattern of males resembles that of <italic><tp:taxon-name><tp:taxon-name-part taxon-name-part-type="genus" reg="Clepsis">C.</tp:taxon-name-part> <tp:taxon-name-part taxon-name-part-type="species" reg="neglectana">neglectana</tp:taxon-name-part></tp:taxon-name></italic> and <italic><tp:taxon-name><tp:taxon-name-part taxon-name-part-type="genus" reg="Clepsis">C.</tp:taxon-name-part> <tp:taxon-name-part taxon-name-part-type="species" reg="eatoniana">eatoniana</tp:taxon-name-part></tp:taxon-name></italic>. The male genitalia are most similar to <italic><tp:taxon-name><tp:taxon-name-part taxon-name-part-type="genus" reg="Clepsis">C.</tp:taxon-name-part> <tp:taxon-name-part taxon-name-part-type="species" reg="eatoniana">eatoniana</tp:taxon-name-part></tp:taxon-name></italic> but the phallic process is smaller, the phallus lacks a keel, the cornuti are smaller, the valvae are more slender, and the labis is different. The females of <italic><tp:taxon-name><tp:taxon-name-part taxon-name-part-type="genus" reg="Clepsis">C.</tp:taxon-name-part> <tp:taxon-name-part taxon-name-part-type="species" reg="consimilana">consimilana</tp:taxon-name-part></tp:taxon-name></italic> and <italic><tp:taxon-name><tp:taxon-name-part taxon-name-part-type="genus" reg="Clepsis">C.</tp:taxon-name-part> <tp:taxon-name-part taxon-name-part-type="species" reg="eatoniana">eatoniana</tp:taxon-name-part></tp:taxon-name></italic> externally are very similar but the genitalia (colliculum) show considerable difference, it is much larger in <italic><tp:taxon-name><tp:taxon-name-part taxon-name-part-type="genus" reg="Clepsis">C.</tp:taxon-name-part> <tp:taxon-name-part taxon-name-part-type="species" reg="eatoniana">eatoniana</tp:taxon-name-part></tp:taxon-name></italic>, with a long process at the left side.</p></tp:treatment-sec><tp:treatment-sec sec-type="description" id="SECID0ERYBI"><title>Description.</title><p>Adult. Sexual dimorphism prominent. Male (Fig. <xref ref-type="fig" rid="F11">11A–F</xref>). Head. Vertex, frons and labial palps fulvous. Antennae with scapus and pedicellus ochreous, flagellum with fulvous brown-tipped scales and numerous sensilla trichodea as long as width of flagellomeres. Thorax. Dorsally fulvous, ventrally creamy, legs brownish. Tegula fulvous. Forewing relatively wide, with length 6.3–7.8 mm (mean 7.0, <italic>N</italic> = 13). Costa basally convex, apically straight, costal fold extending from base to ca. 0.4–0.6 of costa (Fig. <xref ref-type="fig" rid="F3">3E</xref>). Upperside background dark yellow with rusty reticulate pattern. Markings fulvous to brown: basal blotch atrophied, more prominent at dorsum forming dark dot; median fascia often with darker borders; subapical blotch triangular, often ill-defined. Cilia concolourous with background. Underside pale brown with creamy longitudinal blotch in the distal half of costal area. Hindwings upperside monochrome grey with paler cilia, underside with creamy costal half pale grey with scattered pale brown scales and monochrome pale grey dorsal half. Forewings with variable colouration, darker or paler, sometimes with reduced markings similarly to female (Fig. <xref ref-type="fig" rid="F11">11F</xref>). Abdomen. Grey. Male genitalia (Fig. <xref ref-type="fig" rid="F12">12A–E</xref>). Uncus with variable shape and median incision depending on preparation, more or less ovoid, widened distally, rounded. Gnathos plough-shaped. Socius small, membranous. Valvae pointed dorsolaterally when mounted on slide. Costal sclerite protruded medially into large triangular labis with elongated tip (Fig. <xref ref-type="fig" rid="F5">5F, G</xref>). Apical part of sacculus ca. 1.6× longer than basal part, both forming angle of 160–165°, saccular process small, curved, thorn-shaped. Distal part of valva membranous, widened apically and protruding into small brachiola, costal edge slightly convex, with longitudinal fold on the median surface bearing row of 5–8 large modified setae. Phallus smooth, coecum medially concave, basal part curved ventrad at ca. 140°, distal part smoothly curved dorsad, with small sharp tipped lateral process as long as 0.26× distance between anterior opening and tip of phallus, slightly curved laterally and not overpassing tip of phallus. Caulis small, adjoining coecum. Vesica cylindrical, curved at angle of 100–120° to phallus, with expansion basally and finger-like sinistrodorsal diverticulum (Fig. <xref ref-type="fig" rid="F13">13A, B</xref>). Three to four deciduous aciculate, robust, weakly sinuate, slightly flattened cornuti attached ventroapically (Fig. <xref ref-type="fig" rid="F7">7D</xref>). Gonopore located at left to cornuti sockets and diverticulum. Female darker than male, with uniform forewings (Fig. <xref ref-type="fig" rid="F11">11G, H</xref>). Head. Frons, vertex and labial palps fulvous to ochreous, antennae with fulvous brown-tipped scales and sparse sensilla trichodea shorter than width of flagellomeres. Thorax dorsally ochreous, ventrally creamy, legs brownish. Forewing length 6.3–7.6 mm (mean 6.8, <italic>N</italic> = 3). Upperside ground colour ochreous to rusty with darker reticulated pattern and more or less atrophied ill-defined markings. Basal blotch reduced to dark spot at dorsum, median fascia more or less prominent in costal and dorsal area or completely reduced. Cilia paler than background. Underside pale brown, costal and terminal areas paler or creamy with reticulate pattern. Hindwing upperside pale grey, underside with whitish or pale grey reticulate patterned costal half and monochrome pale grey dorsal half. Abdomen. Grey. Female genitalia with papillae anales not modified (Fig. <xref ref-type="fig" rid="F14">14A</xref>). Apophyses anteriores 1.5× longer than apophyses posteriores. Sterigma widened caudad, with lateral sclerotised pockets cephalad, large excavation on the dorsal wall and wide v-shaped lamella antevaginalis. Colliculum large, with length 0.17× length of ductus bursae, slightly bent to left, funnel-shaped, with plicate longitudinal sclerotisation forming small process at left, and spherical protrusion at cranial end consisting of colourless thick cuticle. Ductus bursae long and narrow, emerging at left side of cuticular protrusion, with cestum extending along cranial 0.8× of its length. Ductus seminalis inserted dorsally at caudal end of ductus bursae. Corpus bursae ovoid, with large falcate signum with capitulum and flat signum located near end of cestum consisting of sclerotised papillae (Fig. <xref ref-type="fig" rid="F9">9D, F</xref>).</p><fig id="F11" position="float" orientation="portrait"><object-id xmlns:xlink="http://www.w3.org/1999/xlink" content-type="doi" xlink:type="simple">10.3897/zookeys.885.38655.figure11</object-id><object-id xmlns:xlink="http://www.w3.org/1999/xlink" content-type="arpha" xlink:type="simple">FEDE0240-DD16-5426-9FF5-46549F2C0806</object-id><label>Figure 11.</label><caption><p>Adults of <italic><tp:taxon-name><tp:taxon-name-part taxon-name-part-type="genus" reg="Clepsis">Clepsis</tp:taxon-name-part> <tp:taxon-name-part taxon-name-part-type="species" reg="consimilana">consimilana</tp:taxon-name-part></tp:taxon-name></italic> species group <bold>A–H</bold><italic><tp:taxon-name><tp:taxon-name-part taxon-name-part-type="genus" reg="Clepsis">C.</tp:taxon-name-part> <tp:taxon-name-part taxon-name-part-type="species" reg="consimilana">consimilana</tp:taxon-name-part></tp:taxon-name></italic>: <bold>A</bold> illustration from the original description of <italic><tp:taxon-name><tp:taxon-name-part taxon-name-part-type="genus" reg="Tortrix">Tortrix</tp:taxon-name-part> <tp:taxon-name-part taxon-name-part-type="species" reg="consimilana">consimilana</tp:taxon-name-part></tp:taxon-name></italic><bold>B</bold> neotype of <italic><tp:taxon-name><tp:taxon-name-part taxon-name-part-type="genus" reg="Tortrix">T.</tp:taxon-name-part> <tp:taxon-name-part taxon-name-part-type="species" reg="consimilana">consimilana</tp:taxon-name-part></tp:taxon-name></italic><bold>C</bold> male, Bulgaria <bold>D</bold> lectotype of <italic><tp:taxon-name><tp:taxon-name-part taxon-name-part-type="genus" reg="Tortrix">T.</tp:taxon-name-part> <tp:taxon-name-part taxon-name-part-type="species" reg="unifasciana">unifasciana</tp:taxon-name-part></tp:taxon-name></italic><bold>E</bold> Holotype of <italic><tp:taxon-name><tp:taxon-name-part taxon-name-part-type="genus" reg="Siclobola">Siclobola</tp:taxon-name-part> <tp:taxon-name-part taxon-name-part-type="species" reg="placida">placida</tp:taxon-name-part></tp:taxon-name></italic><bold>F</bold> male, Poland <bold>G</bold> female, Italy <bold>H</bold> female, Poland <bold>I–L</bold><italic><tp:taxon-name><tp:taxon-name-part taxon-name-part-type="genus" reg="Clepsis">C.</tp:taxon-name-part> <tp:taxon-name-part taxon-name-part-type="species" reg="eatoniana">eatoniana</tp:taxon-name-part></tp:taxon-name></italic>: <bold>I</bold> Lectotype of <italic><tp:taxon-name><tp:taxon-name-part taxon-name-part-type="genus" reg="Tortrix">T.</tp:taxon-name-part> <tp:taxon-name-part taxon-name-part-type="species" reg="eatoniana">eatoniana</tp:taxon-name-part></tp:taxon-name></italic><bold>J</bold> male, Spain <bold>K</bold> Lectotype of <italic><tp:taxon-name><tp:taxon-name-part taxon-name-part-type="genus" reg="Tortrix">Tortrix</tp:taxon-name-part> <tp:taxon-name-part taxon-name-part-type="species" reg="xylotoma">xylotoma</tp:taxon-name-part></tp:taxon-name></italic> (courtesy by D. Lees and Trustees of the Natural History Museum, London) <bold>L</bold> female, Spain. Scale bar: 5 mm, all to scale.</p></caption><graphic xmlns:xlink="http://www.w3.org/1999/xlink" xlink:href="zookeys-885-051-g011.jpg" position="float" orientation="portrait" xlink:type="simple" id="oo_352389.jpg"><uri content-type="original_file" xlink:type="simple">https://binary.pensoft.net/fig/352389</uri></graphic></fig><fig id="F12" position="float" orientation="portrait"><object-id xmlns:xlink="http://www.w3.org/1999/xlink" content-type="doi" xlink:type="simple">10.3897/zookeys.885.38655.figure12</object-id><object-id xmlns:xlink="http://www.w3.org/1999/xlink" content-type="arpha" xlink:type="simple">2F2CD058-7233-5CFD-B7F8-FF4D9119BDE8</object-id><label>Figure 12.</label><caption><p>Male genitalia of the <italic><tp:taxon-name><tp:taxon-name-part taxon-name-part-type="genus" reg="Clepsis">Clepsis</tp:taxon-name-part> <tp:taxon-name-part taxon-name-part-type="species" reg="consimilana">consimilana</tp:taxon-name-part></tp:taxon-name></italic> species group (some without phallus) <bold>A–E</bold><italic><tp:taxon-name><tp:taxon-name-part taxon-name-part-type="genus" reg="Clepsis">C.</tp:taxon-name-part> <tp:taxon-name-part taxon-name-part-type="species" reg="consimilana">consimilana</tp:taxon-name-part></tp:taxon-name></italic>: <bold>A</bold><italic><tp:taxon-name><tp:taxon-name-part taxon-name-part-type="genus" reg="Tortrix">Tortrix</tp:taxon-name-part> <tp:taxon-name-part taxon-name-part-type="species" reg="consimilana">consimilana</tp:taxon-name-part></tp:taxon-name></italic> neotype <bold>B</bold><italic><tp:taxon-name><tp:taxon-name-part taxon-name-part-type="genus" reg="Clepsis">C.</tp:taxon-name-part> <tp:taxon-name-part taxon-name-part-type="species" reg="consimilana">consimilana</tp:taxon-name-part></tp:taxon-name></italic>, Italy <bold>C</bold><italic><tp:taxon-name><tp:taxon-name-part taxon-name-part-type="genus" reg="Clepsis">C.</tp:taxon-name-part> <tp:taxon-name-part taxon-name-part-type="species" reg="consimilana">consimilana</tp:taxon-name-part></tp:taxon-name></italic>, Albania <bold>D</bold><italic><tp:taxon-name><tp:taxon-name-part taxon-name-part-type="genus" reg="Siclobola">Siclobola</tp:taxon-name-part> <tp:taxon-name-part taxon-name-part-type="species" reg="placida">placida</tp:taxon-name-part></tp:taxon-name></italic> holotype <bold>E</bold><italic><tp:taxon-name><tp:taxon-name-part taxon-name-part-type="genus" reg="Tortrix">T.</tp:taxon-name-part> <tp:taxon-name-part taxon-name-part-type="species" reg="unifasciana">unifasciana</tp:taxon-name-part></tp:taxon-name></italic> lectotype <bold>F</bold><italic><tp:taxon-name><tp:taxon-name-part taxon-name-part-type="genus" reg="Tortrix">T.</tp:taxon-name-part> <tp:taxon-name-part taxon-name-part-type="species" reg="eatoniana">eatoniana</tp:taxon-name-part></tp:taxon-name></italic> lectotype. Scale bar: 500 μm, all to scale.</p></caption><graphic xmlns:xlink="http://www.w3.org/1999/xlink" xlink:href="zookeys-885-051-g012.jpg" position="float" orientation="portrait" xlink:type="simple" id="oo_352390.jpg"><uri content-type="original_file" xlink:type="simple">https://binary.pensoft.net/fig/352390</uri></graphic></fig><fig id="F13" position="float" orientation="portrait"><object-id xmlns:xlink="http://www.w3.org/1999/xlink" content-type="doi" xlink:type="simple">10.3897/zookeys.885.38655.figure13</object-id><object-id xmlns:xlink="http://www.w3.org/1999/xlink" content-type="arpha" xlink:type="simple">CECF94A1-C5CE-5663-B96B-F67C87611C07</object-id><label>Figure 13.</label><caption><p>Phalli with vesicae everted of the <italic><tp:taxon-name><tp:taxon-name-part taxon-name-part-type="genus" reg="Clepsis">Clepsis</tp:taxon-name-part> <tp:taxon-name-part taxon-name-part-type="species" reg="consimilana">consimilana</tp:taxon-name-part></tp:taxon-name></italic> species group <bold>A–B</bold><italic><tp:taxon-name><tp:taxon-name-part taxon-name-part-type="genus" reg="Clepsis">C.</tp:taxon-name-part> <tp:taxon-name-part taxon-name-part-type="species" reg="consimilana">consimilana</tp:taxon-name-part></tp:taxon-name></italic>: <bold>A</bold> neotype of <italic><tp:taxon-name><tp:taxon-name-part taxon-name-part-type="genus" reg="Tortrix">Tortrix</tp:taxon-name-part> <tp:taxon-name-part taxon-name-part-type="species" reg="consimilana">consimilana</tp:taxon-name-part></tp:taxon-name></italic><bold>B</bold> specimen from Italy <bold>C</bold><italic><tp:taxon-name><tp:taxon-name-part taxon-name-part-type="genus" reg="Clepsis">C.</tp:taxon-name-part> <tp:taxon-name-part taxon-name-part-type="species" reg="eatoniana">eatoniana</tp:taxon-name-part></tp:taxon-name></italic>, Spain. The phallus of each species is shown in three aspects from top to bottom: sclerotised phallic tube (without vesica) in dorsal view, tip of vesica in dorsal view and whole phallus in left view. Scale bar: 250 μm.</p></caption><graphic xmlns:xlink="http://www.w3.org/1999/xlink" xlink:href="zookeys-885-051-g013.jpg" position="float" orientation="portrait" xlink:type="simple" id="oo_352391.jpg"><uri content-type="original_file" xlink:type="simple">https://binary.pensoft.net/fig/352391</uri></graphic></fig><fig id="F14" position="float" orientation="portrait"><object-id xmlns:xlink="http://www.w3.org/1999/xlink" content-type="doi" xlink:type="simple">10.3897/zookeys.885.38655.figure14</object-id><object-id xmlns:xlink="http://www.w3.org/1999/xlink" content-type="arpha" xlink:type="simple">E5CFC04E-4810-5241-A965-A93715298A93</object-id><label>Figure 14.</label><caption><p>Female genitalia of the <italic><tp:taxon-name><tp:taxon-name-part taxon-name-part-type="genus" reg="Clepsis">Clepsis</tp:taxon-name-part> <tp:taxon-name-part taxon-name-part-type="species" reg="consimilana">consimilana</tp:taxon-name-part></tp:taxon-name></italic> species group <bold>A</bold><italic><tp:taxon-name><tp:taxon-name-part taxon-name-part-type="genus" reg="Clepsis">C.</tp:taxon-name-part> <tp:taxon-name-part taxon-name-part-type="species" reg="consimilana">consimilana</tp:taxon-name-part></tp:taxon-name></italic>, Italy <bold>B</bold><italic><tp:taxon-name><tp:taxon-name-part taxon-name-part-type="genus" reg="Clepsis">C.</tp:taxon-name-part> <tp:taxon-name-part taxon-name-part-type="species" reg="eatoniana">eatoniana</tp:taxon-name-part></tp:taxon-name></italic>, Spain. The sterigma and colliculum are shown enlarged to the right of the whole genitalia. Scale bars: 1 mm (whole genitalia), 250 μm (sterigma and colliculum).</p></caption><graphic xmlns:xlink="http://www.w3.org/1999/xlink" xlink:href="zookeys-885-051-g014.jpg" position="float" orientation="portrait" xlink:type="simple" id="oo_352392.jpg"><uri content-type="original_file" xlink:type="simple">https://binary.pensoft.net/fig/352392</uri></graphic></fig></tp:treatment-sec><tp:treatment-sec sec-type="Preimaginal stages" id="SECID0EVFCI"><title>Preimaginal stages.</title><p>Detailed descriptions of the ovum, larvae of all instars, and pupa are provided by <xref ref-type="bibr" rid="B38">Sheldon (1920)</xref> and <xref ref-type="bibr" rid="B4">Bradley et al. (1973)</xref>. The chaetotaxy of the larva is described by <xref ref-type="bibr" rid="B40">Swatschek (1958)</xref>.</p></tp:treatment-sec><tp:treatment-sec sec-type="Molecular data" id="SECID0EHGCI"><title>Molecular data</title><p>(Fig. <xref ref-type="fig" rid="F16">16</xref>). BIN: <ext-link xmlns:xlink="http://www.w3.org/1999/xlink" ext-link-type="uri" xlink:href="http://www.boldsystems.org/index.php/Public_BarcodeCluster?clusteruri=BOLD:AAC4212" xlink:type="simple">BOLD:AAC4212</ext-link>. The intraspecific average of the barcode region is 0.34%, the maximum distance 1.08% (p-dist) (<italic>N</italic> = 29). The minimum distance to the nearest neighbour, <italic><tp:taxon-name><tp:taxon-name-part taxon-name-part-type="genus" reg="Clepsis">Clepsis</tp:taxon-name-part> <tp:taxon-name-part taxon-name-part-type="species" reg="eatoniana">eatoniana</tp:taxon-name-part></tp:taxon-name></italic>, is 2.25%.</p></tp:treatment-sec><tp:treatment-sec sec-type="distribution" id="SECID0EDHCI"><title>Distribution</title><p>(Fig. <xref ref-type="fig" rid="F17">17</xref>). Europe, Asia Minor, Syria, European Russia, W Africa to Lebanon, Madagascar (introduced; the data come from the type specimen only), North America (introduced) (<xref ref-type="bibr" rid="B4">Bradley et al. 1973</xref>, <xref ref-type="bibr" rid="B35">Razowski 2002</xref>).</p></tp:treatment-sec><tp:treatment-sec sec-type="ecology" id="SECID0EVHCI"><title>Ecology.</title><p>Moths are on the wing from May to October in shrubby habitats. The larvae feed on dead or withered leaves of <italic><tp:taxon-name><tp:taxon-name-part taxon-name-part-type="genus" reg="Crataegus">Crataegus</tp:taxon-name-part></tp:taxon-name></italic>, <italic><tp:taxon-name><tp:taxon-name-part taxon-name-part-type="genus" reg="Malus">Malus</tp:taxon-name-part></tp:taxon-name></italic>, <italic><tp:taxon-name><tp:taxon-name-part taxon-name-part-type="genus" reg="Carpinus">Carpinus</tp:taxon-name-part></tp:taxon-name></italic>, <italic><tp:taxon-name><tp:taxon-name-part taxon-name-part-type="genus" reg="Polygonum">Polygonum</tp:taxon-name-part></tp:taxon-name></italic>, <italic><tp:taxon-name><tp:taxon-name-part taxon-name-part-type="genus" reg="Hedera">Hedera</tp:taxon-name-part></tp:taxon-name></italic>, <italic><tp:taxon-name><tp:taxon-name-part taxon-name-part-type="genus" reg="Lonicera">Lonicera</tp:taxon-name-part></tp:taxon-name></italic>, <italic><tp:taxon-name><tp:taxon-name-part taxon-name-part-type="genus" reg="Ligustrum">Ligustrum</tp:taxon-name-part></tp:taxon-name></italic>, <italic><tp:taxon-name><tp:taxon-name-part taxon-name-part-type="genus" reg="Syringa">Syringa</tp:taxon-name-part></tp:taxon-name></italic>, and overwinter in the third instar (<xref ref-type="bibr" rid="B4">Bradley et al. 1973</xref>).</p></tp:treatment-sec><tp:treatment-sec sec-type="remarks" id="SECID0EXJCI"><title>Remarks.</title><p>The collection of Jakob Hübner was acquired by Vincenz Abbate Edler von Mazzola in the early part of the 19<sup>th</sup> Century, and the European material was deposited in the “Hof-Naturalien-Kabinett” in 1823 where most of the material was destroyed by fire during the Vienna Rebellion of 1848 (<xref ref-type="bibr" rid="B5">Calhoun 2003</xref>, <xref ref-type="bibr" rid="B17">Gilligan and Wright 2013</xref>). Despite a personal search by PH we found no potential type material and conclude that the syntypes are lost or destroyed. As the boundaries of this taxon are revised, designation of a neotype is necessary to preserve the stability of nomenclature. The type locality is presumably Europe, as indicated by the title of the original description (<xref ref-type="bibr" rid="B20">Hübner 1817</xref>) and material may have originated from Germany as many other species described by Hübner. Here we designate as neotype a male specimen with an everted vesica and preserved cornuti, and wing pattern resembling the illustration in the work by <xref ref-type="bibr" rid="B20">Hübner (1817</xref>: pl. 38, fig. 239). Though not very detailed, this painting demonstrates some important differences with <italic><tp:taxon-name><tp:taxon-name-part taxon-name-part-type="genus" reg="Clepsis">C.</tp:taxon-name-part> <tp:taxon-name-part taxon-name-part-type="species" reg="consimilana">consimilana</tp:taxon-name-part></tp:taxon-name></italic> sensu auctt., namely the shape of basal fascia and costa, and questions the interpretation of the taxon. The painting either refers to another representative of the tribe <tp:taxon-name><tp:taxon-name-part taxon-name-part-type="tribe">Archipini</tp:taxon-name-part></tp:taxon-name> or may be a result of an artistic decision. Without studying the type material any interpretation of the figure may be incorrect, therefore we prefer to preserve the present-day concept for <italic><tp:taxon-name><tp:taxon-name-part taxon-name-part-type="genus" reg="Clepsis">C.</tp:taxon-name-part> <tp:taxon-name-part taxon-name-part-type="species" reg="consimilana">consimilana</tp:taxon-name-part></tp:taxon-name></italic>. <xref ref-type="bibr" rid="B29">Obraztsov (1955)</xref> considered <italic><tp:taxon-name><tp:taxon-name-part taxon-name-part-type="genus" reg="Clepsis"/><tp:taxon-name-part taxon-name-part-type="species" reg="consimilana">consimilana</tp:taxon-name-part></tp:taxon-name></italic> as a probable synonym of <italic><tp:taxon-name><tp:taxon-name-part taxon-name-part-type="genus" reg="Clepsis"/><tp:taxon-name-part taxon-name-part-type="species" reg="unifasciana">unifasciana</tp:taxon-name-part></tp:taxon-name></italic>. <xref ref-type="bibr" rid="B3">Bradley and Martin (1956)</xref> established the name <italic><tp:taxon-name><tp:taxon-name-part taxon-name-part-type="genus" reg="Clepsis"/><tp:taxon-name-part taxon-name-part-type="species" reg="consimilana">consimilana</tp:taxon-name-part></tp:taxon-name></italic> as having priority over <italic><tp:taxon-name><tp:taxon-name-part taxon-name-part-type="genus" reg="Clepsis"/><tp:taxon-name-part taxon-name-part-type="species" reg="unifasciana">unifasciana</tp:taxon-name-part></tp:taxon-name></italic>, though they did not state explicitly this nomenclatorial act. We found support for this synonymy as the lectotype of <italic><tp:taxon-name><tp:taxon-name-part taxon-name-part-type="genus" reg="Tortrix">Tortrix</tp:taxon-name-part> <tp:taxon-name-part taxon-name-part-type="species" reg="unifasciana">unifasciana</tp:taxon-name-part></tp:taxon-name></italic> appears conspecific with the neotype of <italic><tp:taxon-name><tp:taxon-name-part taxon-name-part-type="genus" reg="Clepsis">C.</tp:taxon-name-part> <tp:taxon-name-part taxon-name-part-type="species" reg="consimilana">consimilana</tp:taxon-name-part></tp:taxon-name></italic>. <xref ref-type="bibr" rid="B34">Razowski (1979)</xref> synonymised <italic><tp:taxon-name><tp:taxon-name-part taxon-name-part-type="genus" reg="Tortrix">Tortrix</tp:taxon-name-part> <tp:taxon-name-part taxon-name-part-type="species" reg="eatoniana">eatoniana</tp:taxon-name-part></tp:taxon-name></italic> with <italic><tp:taxon-name><tp:taxon-name-part taxon-name-part-type="genus" reg="Clepsis">C.</tp:taxon-name-part> <tp:taxon-name-part taxon-name-part-type="species" reg="consimilana">consimilana</tp:taxon-name-part></tp:taxon-name></italic> (see below); this is not justified in our opinion. Some taxa from the synonymic list were not examined by us but, minding the minimal genetic diversity throughout Europe, we consider all of them correctly synonymised with <italic><tp:taxon-name><tp:taxon-name-part taxon-name-part-type="genus" reg="Clepsis">C.</tp:taxon-name-part> <tp:taxon-name-part taxon-name-part-type="species" reg="consimilana">consimilana</tp:taxon-name-part></tp:taxon-name></italic>. <tp:taxon-name><tp:taxon-name-part taxon-name-part-type="genus" reg="Cacoecia">Cacoecia</tp:taxon-name-part> <tp:taxon-name-part taxon-name-part-type="species" reg="unifasciana">unifasciana</tp:taxon-name-part> <tp:taxon-name-part taxon-name-part-type="infraspecific-rank">var.</tp:taxon-name-part> <tp:taxon-name-part taxon-name-part-type="variety" reg="semiana">semiana</tp:taxon-name-part></tp:taxon-name> was erroneously regarded as a synonym of <italic><tp:taxon-name><tp:taxon-name-part taxon-name-part-type="genus" reg="Clepsis">Clepsis</tp:taxon-name-part> <tp:taxon-name-part taxon-name-part-type="species" reg="consimilana">consimilana</tp:taxon-name-part></tp:taxon-name></italic> (see above).</p></tp:treatment-sec><tp:treatment-sec><!--Section generated to contain objects referenced in tp:taxon-treatment.--><fig id="F3" position="float" orientation="portrait"><object-id xmlns:xlink="http://www.w3.org/1999/xlink" content-type="doi" xlink:type="simple">10.3897/zookeys.885.38655.figure3</object-id><object-id xmlns:xlink="http://www.w3.org/1999/xlink" content-type="arpha" xlink:type="simple">1F9450B5-188C-5A29-9164-9E86F73B7598</object-id><label>Figure 3.</label><caption><p>Costal folds of males of <italic><tp:taxon-name><tp:taxon-name-part taxon-name-part-type="genus" reg="Clepsis">Clepsis</tp:taxon-name-part></tp:taxon-name></italic> spp. <bold>A</bold><italic><tp:taxon-name><tp:taxon-name-part taxon-name-part-type="genus" reg="Clepsis">C.</tp:taxon-name-part> <tp:taxon-name-part taxon-name-part-type="species" reg="neglectana">neglectana</tp:taxon-name-part></tp:taxon-name></italic>, Germany <bold>B</bold><italic><tp:taxon-name><tp:taxon-name-part taxon-name-part-type="genus" reg="Clepsis">C.</tp:taxon-name-part> <tp:taxon-name-part taxon-name-part-type="species" reg="striolana">striolana</tp:taxon-name-part></tp:taxon-name></italic>, Austria <bold>C</bold><italic><tp:taxon-name><tp:taxon-name-part taxon-name-part-type="genus" reg="Clepsis">C.</tp:taxon-name-part> <tp:taxon-name-part taxon-name-part-type="species" reg="trivia">trivia</tp:taxon-name-part></tp:taxon-name></italic>, Crete <bold>D</bold><italic><tp:taxon-name><tp:taxon-name-part taxon-name-part-type="genus" reg="Clepsis">C.</tp:taxon-name-part> <tp:taxon-name-part taxon-name-part-type="species" reg="acclivana">acclivana</tp:taxon-name-part></tp:taxon-name></italic>, lectotype of <italic><tp:taxon-name><tp:taxon-name-part taxon-name-part-type="genus" reg="Cacoecia">Cacoecia</tp:taxon-name-part> <tp:taxon-name-part taxon-name-part-type="species" reg="acclivana">acclivana</tp:taxon-name-part></tp:taxon-name></italic><bold>E</bold><italic><tp:taxon-name><tp:taxon-name-part taxon-name-part-type="genus" reg="Clepsis">C.</tp:taxon-name-part> <tp:taxon-name-part taxon-name-part-type="species" reg="consimilana">consimilana</tp:taxon-name-part></tp:taxon-name></italic>, neotype of <italic><tp:taxon-name><tp:taxon-name-part taxon-name-part-type="genus" reg="Tortrix">Tortrix</tp:taxon-name-part> <tp:taxon-name-part taxon-name-part-type="species" reg="consimilana">consimilana</tp:taxon-name-part></tp:taxon-name></italic><bold>F</bold><italic><tp:taxon-name><tp:taxon-name-part taxon-name-part-type="genus" reg="Clepsis">C.</tp:taxon-name-part> <tp:taxon-name-part taxon-name-part-type="species" reg="eatoniana">eatoniana</tp:taxon-name-part></tp:taxon-name></italic>, Spain. Scale bar: 1 mm, all to scale.</p></caption><graphic xmlns:xlink="http://www.w3.org/1999/xlink" xlink:href="zookeys-885-051-g003.jpg" position="float" orientation="portrait" xlink:type="simple" id="oo_352381.jpg"><uri content-type="original_file" xlink:type="simple">https://binary.pensoft.net/fig/352381</uri></graphic></fig><fig id="F5" position="float" orientation="portrait"><object-id xmlns:xlink="http://www.w3.org/1999/xlink" content-type="doi" xlink:type="simple">10.3897/zookeys.885.38655.figure5</object-id><object-id xmlns:xlink="http://www.w3.org/1999/xlink" content-type="arpha" xlink:type="simple">52089A3F-BDF0-556D-8C8C-BDBC24842459</object-id><label>Figure 5.</label><caption><p>Labides of <italic><tp:taxon-name><tp:taxon-name-part taxon-name-part-type="genus" reg="Clepsis">Clepsis</tp:taxon-name-part></tp:taxon-name></italic> spp. <bold>A, B</bold><italic><tp:taxon-name><tp:taxon-name-part taxon-name-part-type="genus" reg="Clepsis">C.</tp:taxon-name-part> <tp:taxon-name-part taxon-name-part-type="species" reg="neglectana">neglectana</tp:taxon-name-part></tp:taxon-name></italic>: <bold>A</bold> Southern Germany <bold>B</bold> Finland <bold>C</bold><italic><tp:taxon-name><tp:taxon-name-part taxon-name-part-type="genus" reg="Clepsis">C.</tp:taxon-name-part> <tp:taxon-name-part taxon-name-part-type="species" reg="striolana">striolana</tp:taxon-name-part></tp:taxon-name></italic>, Austria, North Tyrol <bold>D</bold><italic><tp:taxon-name><tp:taxon-name-part taxon-name-part-type="genus" reg="Clepsis">C.</tp:taxon-name-part> <tp:taxon-name-part taxon-name-part-type="species" reg="trivia">trivia</tp:taxon-name-part></tp:taxon-name></italic>, Crete <bold>E</bold><italic><tp:taxon-name><tp:taxon-name-part taxon-name-part-type="genus" reg="Clepsis">C.</tp:taxon-name-part> <tp:taxon-name-part taxon-name-part-type="species" reg="acclivana">acclivana</tp:taxon-name-part></tp:taxon-name></italic>, paralectotype of <italic><tp:taxon-name><tp:taxon-name-part taxon-name-part-type="genus" reg="Cacoecia">Cacoecia</tp:taxon-name-part> <tp:taxon-name-part taxon-name-part-type="species" reg="acclivana">acclivana</tp:taxon-name-part></tp:taxon-name></italic><bold>F, G</bold><italic><tp:taxon-name><tp:taxon-name-part taxon-name-part-type="genus" reg="Clepsis">C.</tp:taxon-name-part> <tp:taxon-name-part taxon-name-part-type="species" reg="consimilana">consimilana</tp:taxon-name-part></tp:taxon-name></italic>: <bold>F</bold> Germany, neotype of <italic><tp:taxon-name><tp:taxon-name-part taxon-name-part-type="genus" reg="Tortrix">Tortrix</tp:taxon-name-part> <tp:taxon-name-part taxon-name-part-type="species" reg="consimilana">consimilana</tp:taxon-name-part></tp:taxon-name></italic><bold>G</bold> Italy <bold>H</bold><italic><tp:taxon-name><tp:taxon-name-part taxon-name-part-type="genus" reg="Clepsis">C.</tp:taxon-name-part> <tp:taxon-name-part taxon-name-part-type="species" reg="eatoniana">eatoniana</tp:taxon-name-part></tp:taxon-name></italic>, Spain. Scale bar: 100 μm, all to scale.</p></caption><graphic xmlns:xlink="http://www.w3.org/1999/xlink" xlink:href="zookeys-885-051-g005.jpg" position="float" orientation="portrait" xlink:type="simple" id="oo_352383.jpg"><uri content-type="original_file" xlink:type="simple">https://binary.pensoft.net/fig/352383</uri></graphic></fig><fig id="F7" position="float" orientation="portrait"><object-id xmlns:xlink="http://www.w3.org/1999/xlink" content-type="doi" xlink:type="simple">10.3897/zookeys.885.38655.figure7</object-id><object-id xmlns:xlink="http://www.w3.org/1999/xlink" content-type="arpha" xlink:type="simple">80E83C7C-5099-5A20-AD9C-9FDA452A1C6F</object-id><label>Figure 7.</label><caption><p>Specialised male setae in <italic><tp:taxon-name><tp:taxon-name-part taxon-name-part-type="genus" reg="Clepsis">Clepsis</tp:taxon-name-part></tp:taxon-name></italic> spp. <bold>A–E</bold> cornuti: <bold>A</bold><italic><tp:taxon-name><tp:taxon-name-part taxon-name-part-type="genus" reg="Clepsis">C.</tp:taxon-name-part> <tp:taxon-name-part taxon-name-part-type="species" reg="neglectana">neglectana</tp:taxon-name-part></tp:taxon-name></italic>, Finland <bold>B</bold><italic><tp:taxon-name><tp:taxon-name-part taxon-name-part-type="genus" reg="Clepsis">C.</tp:taxon-name-part> <tp:taxon-name-part taxon-name-part-type="species" reg="striolana">striolana</tp:taxon-name-part></tp:taxon-name></italic>, Austria <bold>C</bold><italic><tp:taxon-name><tp:taxon-name-part taxon-name-part-type="genus" reg="Clepsis">C.</tp:taxon-name-part> <tp:taxon-name-part taxon-name-part-type="species" reg="trivia">trivia</tp:taxon-name-part></tp:taxon-name></italic>, Crete <bold>D</bold><italic><tp:taxon-name><tp:taxon-name-part taxon-name-part-type="genus" reg="Clepsis">C.</tp:taxon-name-part> <tp:taxon-name-part taxon-name-part-type="species" reg="consimilana">consimilana</tp:taxon-name-part></tp:taxon-name></italic>, neotype of <italic><tp:taxon-name><tp:taxon-name-part taxon-name-part-type="genus" reg="Tortrix">Tortrix</tp:taxon-name-part> <tp:taxon-name-part taxon-name-part-type="species" reg="consimilana">consimilana</tp:taxon-name-part></tp:taxon-name></italic><bold>E</bold><italic><tp:taxon-name><tp:taxon-name-part taxon-name-part-type="genus" reg="Clepsis">C.</tp:taxon-name-part> <tp:taxon-name-part taxon-name-part-type="species" reg="eatoniana">eatoniana</tp:taxon-name-part></tp:taxon-name></italic>, Spain <bold>F</bold> modified large seta from the medial surface of valva of <italic><tp:taxon-name><tp:taxon-name-part taxon-name-part-type="genus" reg="Clepsis">C.</tp:taxon-name-part> <tp:taxon-name-part taxon-name-part-type="species" reg="consimilana">consimilana</tp:taxon-name-part></tp:taxon-name></italic>, Germany. Scale bar: 100 μm, all to scale.</p></caption><graphic xmlns:xlink="http://www.w3.org/1999/xlink" xlink:href="zookeys-885-051-g007.jpg" position="float" orientation="portrait" xlink:type="simple" id="oo_352385.jpg"><uri content-type="original_file" xlink:type="simple">https://binary.pensoft.net/fig/352385</uri></graphic></fig><fig id="F9" position="float" orientation="portrait"><object-id xmlns:xlink="http://www.w3.org/1999/xlink" content-type="doi" xlink:type="simple">10.3897/zookeys.885.38655.figure9</object-id><object-id xmlns:xlink="http://www.w3.org/1999/xlink" content-type="arpha" xlink:type="simple">1BE91575-C996-580A-9952-8596A47EDDEA</object-id><label>Figure 9.</label><caption><p>Signa of bursa copulatrix in <italic><tp:taxon-name><tp:taxon-name-part taxon-name-part-type="genus" reg="Clepsis">Clepsis</tp:taxon-name-part></tp:taxon-name></italic> spp. <bold>A</bold><italic><tp:taxon-name><tp:taxon-name-part taxon-name-part-type="genus" reg="Clepsis">C.</tp:taxon-name-part> <tp:taxon-name-part taxon-name-part-type="species" reg="neglectana">neglectana</tp:taxon-name-part></tp:taxon-name></italic><bold>B</bold><italic><tp:taxon-name><tp:taxon-name-part taxon-name-part-type="genus" reg="Clepsis">C.</tp:taxon-name-part> <tp:taxon-name-part taxon-name-part-type="species" reg="striolana">striolana</tp:taxon-name-part></tp:taxon-name></italic><bold>C</bold><italic><tp:taxon-name><tp:taxon-name-part taxon-name-part-type="genus" reg="Clepsis">C.</tp:taxon-name-part> <tp:taxon-name-part taxon-name-part-type="species" reg="trivia">trivia</tp:taxon-name-part></tp:taxon-name></italic><bold>D</bold><italic><tp:taxon-name><tp:taxon-name-part taxon-name-part-type="genus" reg="Clepsis">C.</tp:taxon-name-part> <tp:taxon-name-part taxon-name-part-type="species" reg="consimilana">consimilana</tp:taxon-name-part></tp:taxon-name></italic><bold>E</bold><italic><tp:taxon-name><tp:taxon-name-part taxon-name-part-type="genus" reg="Clepsis">C.</tp:taxon-name-part> <tp:taxon-name-part taxon-name-part-type="species" reg="eatoniana">eatoniana</tp:taxon-name-part></tp:taxon-name></italic><bold>F</bold> A detail of plate shaped signum of <italic><tp:taxon-name><tp:taxon-name-part taxon-name-part-type="genus" reg="Clepsis">C.</tp:taxon-name-part> <tp:taxon-name-part taxon-name-part-type="species" reg="consimilana">consimilana</tp:taxon-name-part></tp:taxon-name></italic> consisting of sclerotised papillae. 1 falcate signum, 2 plate shaped signum, 3 cestum. Scale bars: 250 μm (<bold>A–E</bold>, all to scale), 25 μm (<bold>F</bold>).</p></caption><graphic xmlns:xlink="http://www.w3.org/1999/xlink" xlink:href="zookeys-885-051-g009.jpg" position="float" orientation="portrait" xlink:type="simple" id="oo_352387.jpg"><uri content-type="original_file" xlink:type="simple">https://binary.pensoft.net/fig/352387</uri></graphic></fig><fig id="F16" position="float" orientation="portrait"><object-id xmlns:xlink="http://www.w3.org/1999/xlink" content-type="doi" xlink:type="simple">10.3897/zookeys.885.38655.figure16</object-id><object-id xmlns:xlink="http://www.w3.org/1999/xlink" content-type="arpha" xlink:type="simple">72C7BDFB-CC52-50BB-BB4D-2E7962A2D01D</object-id><label>Figure 16.</label><caption><p>Neighbour-joining tree of <italic><tp:taxon-name><tp:taxon-name-part taxon-name-part-type="genus" reg="Clepsis">Clepsis</tp:taxon-name-part> <tp:taxon-name-part taxon-name-part-type="species" reg="neglectana">neglectana</tp:taxon-name-part></tp:taxon-name></italic> and <italic><tp:taxon-name><tp:taxon-name-part taxon-name-part-type="genus" reg="Clepsis">C.</tp:taxon-name-part> <tp:taxon-name-part taxon-name-part-type="species" reg="consimilana">consimilana</tp:taxon-name-part></tp:taxon-name></italic> species groups (Kimura 2 parameter, built with MEGA6; cf. <xref ref-type="bibr" rid="B41">Tamura et al. 2013</xref>). Note: the scale bar only applies to internal branches between species. The width of the triangles represents the sample size, and the depth the relative genetic variation within the cluster (2× scale bar). Source: DNA Barcode data from BOLD (Barcode of Life Database, cf. <xref ref-type="bibr" rid="B32">Ratnasingham and Hebert 2007</xref>).</p></caption><graphic xmlns:xlink="http://www.w3.org/1999/xlink" xlink:href="zookeys-885-051-g016.jpg" position="float" orientation="portrait" xlink:type="simple" id="oo_352394.jpg"><uri content-type="original_file" xlink:type="simple">https://binary.pensoft.net/fig/352394</uri></graphic></fig><fig id="F17" position="float" orientation="portrait"><object-id xmlns:xlink="http://www.w3.org/1999/xlink" content-type="doi" xlink:type="simple">10.3897/zookeys.885.38655.figure17</object-id><object-id xmlns:xlink="http://www.w3.org/1999/xlink" content-type="arpha" xlink:type="simple">E052C3B2-33DF-51F2-A3DC-3C83F9B9D89F</object-id><label>Figure 17.</label><caption><p>Distribution map of examined material of <italic><tp:taxon-name><tp:taxon-name-part taxon-name-part-type="genus" reg="Clepsis">Clepsis</tp:taxon-name-part> <tp:taxon-name-part taxon-name-part-type="species" reg="neglectana">neglectana</tp:taxon-name-part></tp:taxon-name></italic> and <italic><tp:taxon-name><tp:taxon-name-part taxon-name-part-type="genus" reg="Clepsis">C.</tp:taxon-name-part> <tp:taxon-name-part taxon-name-part-type="species" reg="consimilana">consimilana</tp:taxon-name-part></tp:taxon-name></italic> species groups. Map created with SimpleMappr (<ext-link xmlns:xlink="http://www.w3.org/1999/xlink" xlink:type="simple" ext-link-type="uri" xlink:href="http://www.simplemappr.net">http://www.simplemappr.net</ext-link>).</p></caption><graphic xmlns:xlink="http://www.w3.org/1999/xlink" xlink:href="zookeys-885-051-g017.jpg" position="float" orientation="portrait" xlink:type="simple" id="oo_352395.jpg"><uri content-type="original_file" xlink:type="simple">https://binary.pensoft.net/fig/352395</uri></graphic></fig></tp:treatment-sec><ref-list><ref id="B38"><mixed-citation xmlns:xlink="http://www.w3.org/1999/xlink" xlink:type="simple"><person-group><name name-style="western"><surname>Sheldon</surname><given-names>WG</given-names></name></person-group> (<year>1920</year>) <article-title>The life-cycle of <italic><tp:taxon-name><tp:taxon-name-part taxon-name-part-type="genus">Cacoecia</tp:taxon-name-part> <tp:taxon-name-part taxon-name-part-type="species">unifasciana</tp:taxon-name-part></tp:taxon-name></italic> Duponchel.</article-title><source>Entomologist</source><volume>53</volume>: <fpage>49</fpage>–<lpage>52</lpage>.</mixed-citation></ref><ref id="B4"><mixed-citation xmlns:xlink="http://www.w3.org/1999/xlink" xlink:type="simple"><person-group><name name-style="western"><surname>Bradley</surname><given-names>JD</given-names></name><name name-style="western"><surname>Tremewan</surname><given-names>WG</given-names></name><name name-style="western"><surname>Smith</surname><given-names>A</given-names></name></person-group> (<year>1973</year>) British tortricoid moths. <tp:taxon-name><tp:taxon-name-part taxon-name-part-type="family">Cochylidae</tp:taxon-name-part></tp:taxon-name> and <tp:taxon-name><tp:taxon-name-part taxon-name-part-type="family">Tortricidae</tp:taxon-name-part></tp:taxon-name>: <tp:taxon-name><tp:taxon-name-part taxon-name-part-type="subfamily">Tortricinae</tp:taxon-name-part></tp:taxon-name>. The Ray Society, London, 251 pp [47 pls.]</mixed-citation></ref><ref id="B40"><mixed-citation xmlns:xlink="http://www.w3.org/1999/xlink" xlink:type="simple"><person-group><name name-style="western"><surname>Swatschek</surname><given-names>B</given-names></name></person-group> (<year>1958</year>) Die Larvalsystematik der Wickler (<tp:taxon-name><tp:taxon-name-part taxon-name-part-type="family">Tortricidae</tp:taxon-name-part></tp:taxon-name> und <tp:taxon-name><tp:taxon-name-part taxon-name-part-type="family">Carposinidae</tp:taxon-name-part></tp:taxon-name>). Abhandlungen zur Larvalsystematik der Insekten 3. Berlin, 269 pp.</mixed-citation></ref><ref id="B41"><mixed-citation xmlns:xlink="http://www.w3.org/1999/xlink" xlink:type="simple"><person-group><name name-style="western"><surname>Tamura</surname><given-names>K</given-names></name><name name-style="western"><surname>Stecher</surname><given-names>G</given-names></name><name name-style="western"><surname>Peterson</surname><given-names>D</given-names></name><name name-style="western"><surname>Filipski</surname><given-names>A</given-names></name><name name-style="western"><surname>Kumar</surname><given-names>S</given-names></name></person-group> (<year>2013</year>) <article-title>MEGA6: Molecular Evolutionary Genetics Analysis Version 6.0.</article-title><source>Molecular Biology and Evolution</source><volume>30</volume>(<issue>12</issue>): <fpage>2725</fpage>–<lpage>2729</lpage>. <ext-link xlink:type="simple" ext-link-type="doi" xlink:href="10.1093/molbev/mst197">https://doi.org/10.1093/molbev/mst197</ext-link></mixed-citation></ref><ref id="B32"><mixed-citation xmlns:xlink="http://www.w3.org/1999/xlink" xlink:type="simple"><person-group><name name-style="western"><surname>Ratnasingham</surname><given-names>S</given-names></name><name name-style="western"><surname>Hebert</surname><given-names>PDN</given-names></name></person-group> (<year>2007</year>) BOLD: The Barcode of Life Data System (<ext-link xlink:type="simple" ext-link-type="uri" xlink:href="http://www.barcodinglife.org">http://www.barcodinglife.org</ext-link>). Molecular Ecology Notes 7: 355–364. <ext-link xlink:type="simple" ext-link-type="doi" xlink:href="10.1111/j.1471-8286.2007.01678.x">https://doi.org/10.1111/j.1471-8286.2007.01678.x</ext-link></mixed-citation></ref><ref id="B35"><mixed-citation xmlns:xlink="http://www.w3.org/1999/xlink" xlink:type="simple"><person-group><name name-style="western"><surname>Razowski</surname><given-names>J</given-names></name></person-group> (<year>2002</year>) <source><tp:taxon-name><tp:taxon-name-part taxon-name-part-type="family">Tortricidae</tp:taxon-name-part></tp:taxon-name> of Europe. Vol. 1. <tp:taxon-name><tp:taxon-name-part taxon-name-part-type="subfamily">Tortricinae</tp:taxon-name-part></tp:taxon-name> and <tp:taxon-name>Chlidanothinae</tp:taxon-name>.</source><publisher-name>Slamka</publisher-name>, <publisher-loc>Bratislava</publisher-loc>, <size units="page">247 pp</size>.</mixed-citation></ref><ref id="B5"><mixed-citation xmlns:xlink="http://www.w3.org/1999/xlink" xlink:type="simple"><person-group><name name-style="western"><surname>Calhoun</surname><given-names>JV</given-names></name></person-group> (<year>2003</year>) <article-title>The history and true identity of <italic><tp:taxon-name><tp:taxon-name-part taxon-name-part-type="genus">Melitaea</tp:taxon-name-part> <tp:taxon-name-part taxon-name-part-type="species">ismeria</tp:taxon-name-part></tp:taxon-name></italic> (<tp:taxon-name><tp:taxon-name-part taxon-name-part-type="family">Nymphalidae</tp:taxon-name-part></tp:taxon-name>): A remarkable tale of duplication, misinterpretation, and presumption.</article-title><source>Journal of the Lepidopterists’ Society</source><volume>57</volume>: <fpage>204</fpage>–<lpage>219</lpage>.</mixed-citation></ref><ref id="B17"><mixed-citation xmlns:xlink="http://www.w3.org/1999/xlink" xlink:type="simple"><person-group><name name-style="western"><surname>Gilligan</surname><given-names>TM</given-names></name><name name-style="western"><surname>Wright</surname><given-names>DJ</given-names></name></person-group> (<year>2013</year>) <article-title>The type species of <italic><tp:taxon-name><tp:taxon-name-part taxon-name-part-type="genus">Eucosma</tp:taxon-name-part></tp:taxon-name></italic> Hübner (<tp:taxon-name><tp:taxon-name-part taxon-name-part-type="order">Lepidoptera</tp:taxon-name-part></tp:taxon-name>: <tp:taxon-name><tp:taxon-name-part taxon-name-part-type="family">Tortricidae</tp:taxon-name-part></tp:taxon-name>: <tp:taxon-name><tp:taxon-name-part taxon-name-part-type="tribe">Eucosmini</tp:taxon-name-part></tp:taxon-name>).</article-title><source>Zootaxa</source><volume>3630</volume>: <fpage>489</fpage>–<lpage>504</lpage>. <ext-link xlink:type="simple" ext-link-type="doi" xlink:href="10.11646/zootaxa.3630.3.5">https://doi.org/10.11646/zootaxa.3630.3.5</ext-link></mixed-citation></ref><ref id="B20"><mixed-citation xmlns:xlink="http://www.w3.org/1999/xlink" xlink:type="simple"><person-group><name name-style="western"><surname>Hübner</surname><given-names>J</given-names></name></person-group> (<year>1817</year> [1814–1817]) Der Sammlung europäischer Schmetterlinge siebente Horde. Tortrices-Wickler. Augsburg, 340 pls.</mixed-citation></ref><ref id="B29"><mixed-citation xmlns:xlink="http://www.w3.org/1999/xlink" xlink:type="simple"><person-group><name name-style="western"><surname>Obraztsov</surname><given-names>NS</given-names></name></person-group> (<year>1955</year>) <article-title>Die Gattungen der Palaearktischen <tp:taxon-name><tp:taxon-name-part taxon-name-part-type="family">Tortricidae</tp:taxon-name-part></tp:taxon-name> I. Allgemenie Aufteilung der Familie und due Unterfamilien <tp:taxon-name><tp:taxon-name-part taxon-name-part-type="subfamily">Tortricinae</tp:taxon-name-part></tp:taxon-name> und <tp:taxon-name>Sparganothinae</tp:taxon-name>.</article-title><source>Tijdschrift voor Entomologie</source><volume>98</volume>(<issue>3</issue>): <fpage>147</fpage>–<lpage>228</lpage>.</mixed-citation></ref><ref id="B3"><mixed-citation xmlns:xlink="http://www.w3.org/1999/xlink" xlink:type="simple"><person-group><name name-style="western"><surname>Bradley</surname><given-names>JD</given-names></name><name name-style="western"><surname>Martin</surname><given-names>EL</given-names></name></person-group> (<year>1956</year>) <article-title>An illustrated list of British <tp:taxon-name><tp:taxon-name-part taxon-name-part-type="family">Tortricidae</tp:taxon-name-part></tp:taxon-name>.</article-title><source>The Entomologist’s Gazette</source><volume>7</volume>: <fpage>151</fpage>–<lpage>156</lpage>.</mixed-citation></ref><ref id="B34"><mixed-citation xmlns:xlink="http://www.w3.org/1999/xlink" xlink:type="simple"><person-group><name name-style="western"><surname>Razowski</surname><given-names>J</given-names></name></person-group> (<year>1979</year>) <article-title>Revision of the Genus <italic><tp:taxon-name><tp:taxon-name-part taxon-name-part-type="genus">Clepsis</tp:taxon-name-part></tp:taxon-name></italic> Guenée (<tp:taxon-name><tp:taxon-name-part taxon-name-part-type="order">Lepidoptera</tp:taxon-name-part></tp:taxon-name>, <tp:taxon-name><tp:taxon-name-part taxon-name-part-type="family">Tortricidae</tp:taxon-name-part></tp:taxon-name>). Part I.</article-title><source>Acta zoologica cracoviensia</source><volume>23</volume>(<issue>8</issue>): <fpage>101</fpage>–<lpage>198</lpage>.</mixed-citation></ref></ref-list></tp:taxon-treatment>
