# Supplementary material for: Remarkable confusion in some Western Palearctic Clepsis leads to a revised taxonomic concept (Lepidoptera, Tortricidae)
Source: Zookeys. 2019 Nov 4;885:51–87. doi: 10.3897/zookeys.885.38655 (PMC6848236; doi:10.3897/zookeys.885.38655)
Supplement: XML Treatment for Clepsis eatoniana [file zookeys.885.38655-treatment8.xml]

<!DOCTYPE tp:taxon-treatment
  PUBLIC "-//TaxonX//DTD Taxonomic Treatment Publishing DTD v0 20100105//EN" "tax-treatment-NSO.dtd">
<tp:taxon-treatment xmlns:tp="http://www.plazi.org/taxpub"><tp:treatment-meta><kwd-group><label>Taxon classification</label><kwd><named-content xmlns:xlink="http://www.w3.org/1999/xlink" content-type="kingdom">Animalia</named-content></kwd><kwd><named-content xmlns:xlink="http://www.w3.org/1999/xlink" content-type="order">Lepidoptera</named-content></kwd><kwd><named-content xmlns:xlink="http://www.w3.org/1999/xlink" content-type="family">Tortricidae</named-content></kwd></kwd-group><mixed-citation publication-type="journal"><person-group><name><surname>Zlatkov</surname><given-names>Boyan</given-names></name><name><surname>Huemer</surname><given-names>Peter</given-names></name></person-group><article-title>Remarkable confusion in some Western Palearctic <italic><tp:taxon-name><tp:taxon-name-part taxon-name-part-type="genus" reg="Clepsis">Clepsis</tp:taxon-name-part></tp:taxon-name></italic> leads to a revised taxonomic concept (<tp:taxon-name><tp:taxon-name-part taxon-name-part-type="order">Lepidoptera</tp:taxon-name-part></tp:taxon-name>, <tp:taxon-name><tp:taxon-name-part taxon-name-part-type="family">Tortricidae</tp:taxon-name-part></tp:taxon-name>)</article-title><source>Zookeys</source><day>04</day><month>11</month><year>2019</year><volume>885</volume><fpage>51</fpage><lpage>87</lpage><pub-id pub-id-type="doi">10.3897/zookeys.885.38655</pub-id></mixed-citation></tp:treatment-meta><tp:nomenclature><tp:taxon-name><object-id xmlns:xlink="http://www.w3.org/1999/xlink" content-type="arpha" xlink:type="simple">B9BD8C9E-92C1-59D8-BC8D-950C3C830553</object-id>
              <tp:taxon-name-part taxon-name-part-type="genus" reg="Clepsis">Clepsis</tp:taxon-name-part>
              <tp:taxon-name-part taxon-name-part-type="species" reg="eatoniana">eatoniana</tp:taxon-name-part>
            </tp:taxon-name><tp:taxon-authority>(Ragonot, 1881)</tp:taxon-authority><tp:taxon-status xmlns:xlink="http://www.w3.org/1999/xlink" xlink:type="simple">stat. rev.</tp:taxon-status><tp:nomenclature-citation-list><tp:nomenclature-citation><tp:taxon-name>
                  <tp:taxon-name-part taxon-name-part-type="genus" reg="Tortrix">Tortrix</tp:taxon-name-part> <tp:taxon-name-part taxon-name-part-type="species" reg="eatoniana">eatoniana</tp:taxon-name-part></tp:taxon-name><comment>Ragonot, 1881: 231 (Portugal).</comment></tp:nomenclature-citation><tp:nomenclature-citation><tp:taxon-name>
                  <tp:taxon-name-part taxon-name-part-type="genus" reg="Tortrix">Tortrix</tp:taxon-name-part> <tp:taxon-name-part taxon-name-part-type="species" reg="xylotoma">xylotoma</tp:taxon-name-part></tp:taxon-name><comment>Meyrick, 1891: 13 (Algeria) syn. nov.</comment></tp:nomenclature-citation><tp:nomenclature-citation><tp:taxon-name>
                  <tp:taxon-name-part taxon-name-part-type="genus" reg="Clepsis">Clepsis</tp:taxon-name-part> <tp:taxon-name-part taxon-name-part-type="species" reg="razowskii">razowskii</tp:taxon-name-part></tp:taxon-name><comment>Gastón, Vives &amp; Revilla, 2017: 691 (Spain) syn. nov.</comment></tp:nomenclature-citation><tp:nomenclature-citation><tp:taxon-name>
                    <tp:taxon-name-part taxon-name-part-type="genus" reg="Clepsis"/>
                    <tp:taxon-name-part taxon-name-part-type="species" reg="eatoniana"/>
                  </tp:taxon-name><comment>non <tp:taxon-name><tp:taxon-name-part taxon-name-part-type="genus" reg="Clepsis">Clepsis</tp:taxon-name-part> <tp:taxon-name-part taxon-name-part-type="species" reg="consimilana">consimilana</tp:taxon-name-part></tp:taxon-name> (Hübner, 1817) </comment></tp:nomenclature-citation></tp:nomenclature-citation-list></tp:nomenclature><tp:treatment-sec sec-type="material" id="SECID0EHSCI"><title>Material examined.</title><p>Lectotype ♂ by designation of <xref ref-type="bibr" rid="B34">Razowski (1979)</xref>, pinned, with 7 labels: “Eatoniana / Rag. n. sp. / Portugal” [handwritten; the same label on backside:] “port Olivaes / Port. [ugal] / 24.4.80” “<italic>Tortrix / eatoniana</italic> Rag. / Ent. month. Mag., / 1881, 17, p. 231” [handwritten] “Mus. Paris / coll. Ragonot / 15997” [printed and handwritten] “Type” [red printed] “communiqué / á M. J. Kennel” [handwritten] “Genitalia ♂ / P. Viette / prép. No. 3699” [printed] “1901 / coll. E. L. Ragonot / Muséum Paris” [printed]; male genitalia on a slide with two labels: “♂ / <italic>Tortrix</italic> / <italic>eatoniana</italic> / Rag. / Type” “Prép. P. Viette / # 3699 / Muséum / Paris / Type” [both handwritten, with red border].</p><p>PORTUGAL • 1 ♂; Lisbon, Olivais; 24 Apr. 1880; Ragonot leg.; GS 3699; <abbrev xmlns:xlink="http://www.w3.org/1999/xlink" content-type="institution" xlink:title="Muséum National d’Histoire Naturelle, Paris, France" id="ABBRID0EUTCI" xlink:type="simple">MNHN</abbrev>.</p><p>Lectotype ♂ of <italic><tp:taxon-name><tp:taxon-name-part taxon-name-part-type="genus" reg="Tortrix">Tortrix</tp:taxon-name-part> <tp:taxon-name-part taxon-name-part-type="species" reg="xylotoma">xylotoma</tp:taxon-name-part></tp:taxon-name></italic> by designation of <xref ref-type="bibr" rid="B34">Razowski (1979)</xref>, pinned, with 7 labels: “Bougie / Algeria / 25/4/90” [handwritten] “Tortrix / xylotoma / Meyr[ick] / Type ♂” [handwritten and printed] “Lecto- / type” [circular with violet border] “Type” [circular with red border] “♂ genitalia on / slide 6.IV.1949 / J.F.G.C. 9364” [printed and handwritten] “Meyrick coll. / B. M. 1938–290” “NHMUK010219594 [QR code]”.</p><p>ALGERIA • 1 ♂; Béjaïa; 25 Apr. 1890; Meyrick leg.; <abbrev xmlns:xlink="http://www.w3.org/1999/xlink" content-type="institution" xlink:title="Natural History Museum, London, United Kingdom" id="ABBRID0E2UCI" xlink:type="simple">BMNH</abbrev> NHMUK010219594.</p><p>Other material: SPAIN • 8 ♂♂, 1 ♀; Valencia, El Saler, Albufera ; 39.3278°N, -0.3078°W; alt. 5 m; 18 May 2004; P. Huemer leg.; GS 1/18.10.2017, 2/18.10.2017, 3/18.10.2017; <abbrev xmlns:xlink="http://www.w3.org/1999/xlink" content-type="institution" xlink:title="Tiroler Landesmuseum Ferdinandeum, Innsbruck, Austria" id="ABBRID0ECVCI" xlink:type="simple">TLMF</abbrev> • 5 ♂♂, same collection data; 8 Sep. 2005; P. Huemer leg.; <abbrev xmlns:xlink="http://www.w3.org/1999/xlink" content-type="institution" xlink:title="Tiroler Landesmuseum Ferdinandeum, Innsbruck, Austria" id="ABBRID0EHVCI" xlink:type="simple">TLMF</abbrev> • 1 ♂, 1 ♀; Valencia, 5 km NE Albufera, Sierra de Crevillente; alt. 450 m; 26 May 2004; P. Huemer leg.; <abbrev xmlns:xlink="http://www.w3.org/1999/xlink" content-type="institution" xlink:title="Tiroler Landesmuseum Ferdinandeum, Innsbruck, Austria" id="ABBRID0EMVCI" xlink:type="simple">TLMF</abbrev> • 1 ♀; Valencia, Santa Pola, Playa del Pinet; 38.1585°N, -0.6256°W; alt. 5 m; 5Sep. 2005; P. Huemer leg.; GS 4/18.10.2017; <abbrev xmlns:xlink="http://www.w3.org/1999/xlink" content-type="institution" xlink:title="Tiroler Landesmuseum Ferdinandeum, Innsbruck, Austria" id="ABBRID0ERVCI" xlink:type="simple">TLMF</abbrev>.</p></tp:treatment-sec><tp:treatment-sec sec-type="diagnosis" id="SECID0EWVCI"><title>Diagnosis.</title><p>The wing pattern in males resembles those of <italic><tp:taxon-name><tp:taxon-name-part taxon-name-part-type="genus" reg="Clepsis">C.</tp:taxon-name-part> <tp:taxon-name-part taxon-name-part-type="species" reg="trivia">trivia</tp:taxon-name-part></tp:taxon-name></italic>, <italic><tp:taxon-name><tp:taxon-name-part taxon-name-part-type="genus" reg="Clepsis">C.</tp:taxon-name-part> <tp:taxon-name-part taxon-name-part-type="species" reg="acclivana">acclivana</tp:taxon-name-part></tp:taxon-name></italic>, and <italic><tp:taxon-name><tp:taxon-name-part taxon-name-part-type="genus" reg="Clepsis">C.</tp:taxon-name-part> <tp:taxon-name-part taxon-name-part-type="species" reg="consimilana">consimilana</tp:taxon-name-part></tp:taxon-name></italic>. <italic><tp:taxon-name><tp:taxon-name-part taxon-name-part-type="genus" reg="Clepsis">Clepsis</tp:taxon-name-part> <tp:taxon-name-part taxon-name-part-type="species" reg="eatoniana">eatoniana</tp:taxon-name-part></tp:taxon-name></italic> differs from <italic><tp:taxon-name><tp:taxon-name-part taxon-name-part-type="genus" reg="Clepsis">C.</tp:taxon-name-part> <tp:taxon-name-part taxon-name-part-type="species" reg="consimilana">consimilana</tp:taxon-name-part></tp:taxon-name></italic>, by the more yellowish instead of fulvous forewing ground colour. The most characteristic feature in the external morphology of <italic><tp:taxon-name><tp:taxon-name-part taxon-name-part-type="genus" reg="Clepsis">C.</tp:taxon-name-part> <tp:taxon-name-part taxon-name-part-type="species" reg="eatoniana">eatoniana</tp:taxon-name-part></tp:taxon-name></italic> is the absence of a forewing costal fold, in contrast to <italic><tp:taxon-name><tp:taxon-name-part taxon-name-part-type="genus" reg="Clepsis">C.</tp:taxon-name-part> <tp:taxon-name-part taxon-name-part-type="species" reg="consimilana">consimilana</tp:taxon-name-part></tp:taxon-name></italic>. The male genitalia are similar to those in <italic><tp:taxon-name><tp:taxon-name-part taxon-name-part-type="genus" reg="Clepsis">C.</tp:taxon-name-part> <tp:taxon-name-part taxon-name-part-type="species" reg="consimilana">consimilana</tp:taxon-name-part></tp:taxon-name></italic> but the valva is more slender, elongate distally, and the modified large setae are more numerous and more slender. The phallus is adorned with spines, with the keel and terminal process overpassing its tip; in <italic><tp:taxon-name><tp:taxon-name-part taxon-name-part-type="genus" reg="Clepsis">C.</tp:taxon-name-part> <tp:taxon-name-part taxon-name-part-type="species" reg="consimilana">consimilana</tp:taxon-name-part></tp:taxon-name></italic> the phallus lack lateral spines and a keel, and the phallic process is shorter. The caulis in <italic><tp:taxon-name><tp:taxon-name-part taxon-name-part-type="genus" reg="Clepsis">C.</tp:taxon-name-part> <tp:taxon-name-part taxon-name-part-type="species" reg="eatoniana">eatoniana</tp:taxon-name-part></tp:taxon-name></italic> is larger, the vesica is bent at nearly a right angle to the phallus, its diverticulum has different location, and the cornuti are more slender and smoother. Females of <italic><tp:taxon-name><tp:taxon-name-part taxon-name-part-type="genus" reg="Clepsis">C.</tp:taxon-name-part> <tp:taxon-name-part taxon-name-part-type="species" reg="eatoniana">eatoniana</tp:taxon-name-part></tp:taxon-name></italic> are not distinguishable externally from the females of <italic><tp:taxon-name><tp:taxon-name-part taxon-name-part-type="genus" reg="Clepsis">C.</tp:taxon-name-part> <tp:taxon-name-part taxon-name-part-type="species" reg="consimilana">consimilana</tp:taxon-name-part></tp:taxon-name></italic> but differ from <italic><tp:taxon-name><tp:taxon-name-part taxon-name-part-type="genus" reg="Clepsis">C.</tp:taxon-name-part> <tp:taxon-name-part taxon-name-part-type="species" reg="striolana">striolana</tp:taxon-name-part></tp:taxon-name></italic> by the presence of two brown dots on the forewing. The female genitalia of <italic><tp:taxon-name><tp:taxon-name-part taxon-name-part-type="genus" reg="Clepsis">C.</tp:taxon-name-part> <tp:taxon-name-part taxon-name-part-type="species" reg="eatoniana">eatoniana</tp:taxon-name-part></tp:taxon-name></italic> are similar to those in both the <italic><tp:taxon-name><tp:taxon-name-part taxon-name-part-type="genus" reg="Clepsis">C.</tp:taxon-name-part> <tp:taxon-name-part taxon-name-part-type="species" reg="neglectana">neglectana</tp:taxon-name-part></tp:taxon-name></italic> and <italic><tp:taxon-name><tp:taxon-name-part taxon-name-part-type="genus" reg="Clepsis">C.</tp:taxon-name-part> <tp:taxon-name-part taxon-name-part-type="species" reg="consimilana">consimilana</tp:taxon-name-part></tp:taxon-name></italic> species groups, but the protrusion on the right side of the colliculum is much larger and elongated, and the sterigma has larger lateral pockets.</p></tp:treatment-sec><tp:treatment-sec sec-type="description" id="SECID0EM2CI"><title>Description.</title><p>Adult. Sexual dimorphism prominent. Male (Fig. <xref ref-type="fig" rid="F11">11I–K</xref>). Head. Vertex fulvous, frons and labial palps brown. Antennae with brown scales on scapus and fulvous scales on pedicellus and flagellum, and with numerous sensilla trichodea as long as width of flagellomeres. Thorax. Fulvous dorsally and creamy ventrally, legs brownish. Tegula fulvous with brown costal margin. Forewing with length 6.8–7.4 mm (mean 7.1, <italic>N</italic> = 3), elongated, costa convex at basal half, slightly sinuate apically. Costal fold lacking (Fig. <xref ref-type="fig" rid="F3">3F</xref>). Upperside background dark yellow with fulvous reticulate pattern more prominent in the paler subterminal area, cilia concolourous or paler. Basal blotch atrophied, with remnants of darker scales at costa and dorsum. Median fascia brown with lead refractive tint, almost interrupted at middle of median cell by yellowish scales, often ceasing at vein CuA. Subapical blotch brown, triangular, more or less well defined. Underside pale grey-brown with creamy longitudinal blotch in distal half of costal area. Specimens with paler and darker forewings and incomplete median fascia observed. Hindwing upperside monochrome pale grey with paler cilia, underside whitish with scattered pale grey-brown scales. Abdomen. Grey. Male genitalia (Fig. <xref ref-type="fig" rid="F12">12F</xref>, <xref ref-type="fig" rid="F15">15</xref>). Uncus variably shaped, more or less trapezoidal, slightly widened distally, rounded, with slightly convex distal edge which may look incised if excessive pressure is applied on coverslip. Gnathos plough-shaped. Socius small, membranous. Valvae pointed dorsolaterally when mounted on slide. Costal sclerite wide, protruded medially into large triangular labis with elongated spinulate tip (Fig. <xref ref-type="fig" rid="F5">5H</xref>). Basal and apical part of sacculus of nearly equal length, both forming angle of 150–160°, saccular process large, flat, triangular. Distal part of valva membranous, comparatively small, narrow, with parallel costal and saccular margins, apically triangular, without distinct brachiola, with longitudinal fold on the median surface bearing row of 8–12 large modified setae. Apical part may look as brachiola due to deformation during preparation. Phallus robust, coecum medially concave, basal part curved ventrad at ca. 140°, distal part smoothly curved dorsad, with wide keel on left side grading into large sharp tipped lateral process as long as 0.23× distance between anterior opening and tip of phallus, slightly curved laterally and dorsally, overpassing phallic tip. Several more or less prominent spines pointed caudad located at basal part of keel. Caulis large, widely separated from coecum. Vesica cylindrical, curved at 80–90° to phallus, with small expansion basally and fingerlike dorsal diverticulum (Fig. <xref ref-type="fig" rid="F13">13C</xref>). Three deciduous, slender, straight cornuti attached ventroapically (Fig. <xref ref-type="fig" rid="F7">7E</xref>). Gonopore located in straight line with cornuti sockets and diverticulum. Female darker than male (Fig. <xref ref-type="fig" rid="F11">11L</xref>). Head. Vertex rusty, frons and labial palps brown. Whole antennae with brown scales, sensilla trichodea sparse, shorter than width of flagellomeres. Thorax. Rusty dorsally and creamy ventrally, legs brownish. Tegula rusty with brown costal margin. Forewing length 6.7 mm (n = 1), with shape as in males, upperside uniformly rusty with ill-defined reticulate pattern more distinct in distal half and two brown dots at dorsum, underside mainly creamy with scattered pale brown scales, denser in middle of wing. Hindwing upperside grey brown, underside creamy with darker dorsal part. Abdomen grey.</p><fig id="F15" position="float" orientation="portrait"><object-id xmlns:xlink="http://www.w3.org/1999/xlink" content-type="doi" xlink:type="simple">10.3897/zookeys.885.38655.figure15</object-id><object-id xmlns:xlink="http://www.w3.org/1999/xlink" content-type="arpha" xlink:type="simple">29E18EEA-4A6C-55D6-8C9D-6265EF790D27</object-id><label>Figure 15.</label><caption><p>Male genitalia of the <italic><tp:taxon-name><tp:taxon-name-part taxon-name-part-type="genus" reg="Clepsis">Clepsis</tp:taxon-name-part> <tp:taxon-name-part taxon-name-part-type="species" reg="consimilana">consimilana</tp:taxon-name-part></tp:taxon-name></italic> species group: <italic><tp:taxon-name><tp:taxon-name-part taxon-name-part-type="genus" reg="Clepsis">C.</tp:taxon-name-part> <tp:taxon-name-part taxon-name-part-type="species" reg="eatoniana">eatoniana</tp:taxon-name-part></tp:taxon-name></italic><bold>A</bold><italic><tp:taxon-name><tp:taxon-name-part taxon-name-part-type="genus" reg="Tortrix">Tortrix</tp:taxon-name-part> <tp:taxon-name-part taxon-name-part-type="species" reg="xylotoma">xylotoma</tp:taxon-name-part></tp:taxon-name></italic> lectotype (courtesy by D. Lees and Trustees of the Natural History Museum, London) <bold>B</bold><italic><tp:taxon-name><tp:taxon-name-part taxon-name-part-type="genus" reg="Clepsis">C.</tp:taxon-name-part> <tp:taxon-name-part taxon-name-part-type="species" reg="eatoniana">eatoniana</tp:taxon-name-part></tp:taxon-name></italic>, Spain. Scale bar: 500 μm, all to scale.</p></caption><graphic xmlns:xlink="http://www.w3.org/1999/xlink" xlink:href="zookeys-885-051-g015.jpg" position="float" orientation="portrait" xlink:type="simple" id="oo_352393.jpg"><uri content-type="original_file" xlink:type="simple">https://binary.pensoft.net/fig/352393</uri></graphic></fig><p>Female genitalia (Fig. <xref ref-type="fig" rid="F14">14B</xref>). Papillae anales not modified. Apophyses anteriores 1.1× longer than apophyses posteriores. Sterigma relatively wide, widened cephalad, with large lateral sclerotised pockets, large excavation on dorsal wall and wide v-shaped median part of lamella antevaginalis. Colliculum large, with length 0.25× length of ductus bursae, asymmetrical, funnel-shaped, with well-developed sclerotisation and two evaginations: very large one at right and small one at left, both consisting of colourless thick cuticle. Ductus bursae long and narrow, emerging at left between out-pocketings, with cestum extending along cranial 0.7× of its length. Ductus seminalis inserted dorsally at caudal end of ductus bursae. Corpus bursae ovoid, with large falcate signum with capitulum and flat signum consisting of sclerotised papillae located near end of cestum (Fig. <xref ref-type="fig" rid="F9">9E</xref>).</p><p>Preimaginal stages unknown.</p></tp:treatment-sec><tp:treatment-sec sec-type="Molecular data" id="SECID0E35CI"><title>Molecular data</title><p>(Fig. <xref ref-type="fig" rid="F16">16</xref>). BIN: <ext-link xmlns:xlink="http://www.w3.org/1999/xlink" ext-link-type="uri" xlink:href="http://www.boldsystems.org/index.php/Public_BarcodeCluster?clusteruri=BOLD:AAJ1025" xlink:type="simple">BOLD:AAJ1025</ext-link>. The intraspecific average of the barcode region is 0.09%, the maximum distance 0.15% (p-dist) (<italic>N</italic> = 2). The minimum distance to the nearest neighbour <italic><tp:taxon-name><tp:taxon-name-part taxon-name-part-type="genus" reg="Clepsis">Clepsis</tp:taxon-name-part> <tp:taxon-name-part taxon-name-part-type="species" reg="consimilana">consimilana</tp:taxon-name-part></tp:taxon-name></italic> is 2.25%.</p><fig id="F16" position="float" orientation="portrait"><object-id xmlns:xlink="http://www.w3.org/1999/xlink" content-type="doi" xlink:type="simple">10.3897/zookeys.885.38655.figure16</object-id><object-id xmlns:xlink="http://www.w3.org/1999/xlink" content-type="arpha" xlink:type="simple">72C7BDFB-CC52-50BB-BB4D-2E7962A2D01D</object-id><label>Figure 16.</label><caption><p>Neighbour-joining tree of <italic><tp:taxon-name><tp:taxon-name-part taxon-name-part-type="genus" reg="Clepsis">Clepsis</tp:taxon-name-part> <tp:taxon-name-part taxon-name-part-type="species" reg="neglectana">neglectana</tp:taxon-name-part></tp:taxon-name></italic> and <italic><tp:taxon-name><tp:taxon-name-part taxon-name-part-type="genus" reg="Clepsis">C.</tp:taxon-name-part> <tp:taxon-name-part taxon-name-part-type="species" reg="consimilana">consimilana</tp:taxon-name-part></tp:taxon-name></italic> species groups (Kimura 2 parameter, built with MEGA6; cf. <xref ref-type="bibr" rid="B41">Tamura et al. 2013</xref>). Note: the scale bar only applies to internal branches between species. The width of the triangles represents the sample size, and the depth the relative genetic variation within the cluster (2× scale bar). Source: DNA Barcode data from BOLD (Barcode of Life Database, cf. <xref ref-type="bibr" rid="B32">Ratnasingham and Hebert 2007</xref>).</p></caption><graphic xmlns:xlink="http://www.w3.org/1999/xlink" xlink:href="zookeys-885-051-g016.jpg" position="float" orientation="portrait" xlink:type="simple" id="oo_352394.jpg"><uri content-type="original_file" xlink:type="simple">https://binary.pensoft.net/fig/352394</uri></graphic></fig></tp:treatment-sec><tp:treatment-sec sec-type="distribution" id="SECID0EDBDI"><title>Distribution</title><p>(Fig. <xref ref-type="fig" rid="F17">17</xref>). Europe. Portugal: Lisbon, Olivais; Ponte de Mucela (Ponte de Morcellos) (<xref ref-type="bibr" rid="B31">Ragonot 1881</xref>); Lusitania; Spain: Cadiz, Granada, Malaga, Sevilla, Zaragoza; possibly France (<xref ref-type="bibr" rid="B15">Gastón et al. 2017</xref>), Valencia. Africa: Algeria.</p><fig id="F17" position="float" orientation="portrait"><object-id xmlns:xlink="http://www.w3.org/1999/xlink" content-type="doi" xlink:type="simple">10.3897/zookeys.885.38655.figure17</object-id><object-id xmlns:xlink="http://www.w3.org/1999/xlink" content-type="arpha" xlink:type="simple">E052C3B2-33DF-51F2-A3DC-3C83F9B9D89F</object-id><label>Figure 17.</label><caption><p>Distribution map of examined material of <italic><tp:taxon-name><tp:taxon-name-part taxon-name-part-type="genus" reg="Clepsis">Clepsis</tp:taxon-name-part> <tp:taxon-name-part taxon-name-part-type="species" reg="neglectana">neglectana</tp:taxon-name-part></tp:taxon-name></italic> and <italic><tp:taxon-name><tp:taxon-name-part taxon-name-part-type="genus" reg="Clepsis">C.</tp:taxon-name-part> <tp:taxon-name-part taxon-name-part-type="species" reg="consimilana">consimilana</tp:taxon-name-part></tp:taxon-name></italic> species groups. Map created with SimpleMappr (<ext-link xmlns:xlink="http://www.w3.org/1999/xlink" xlink:type="simple" ext-link-type="uri" xlink:href="http://www.simplemappr.net">http://www.simplemappr.net</ext-link>).</p></caption><graphic xmlns:xlink="http://www.w3.org/1999/xlink" xlink:href="zookeys-885-051-g017.jpg" position="float" orientation="portrait" xlink:type="simple" id="oo_352395.jpg"><uri content-type="original_file" xlink:type="simple">https://binary.pensoft.net/fig/352395</uri></graphic></fig></tp:treatment-sec><tp:treatment-sec sec-type="ecology" id="SECID0E4CDI"><title>Ecology.</title><p>The moths were collected in macchie habitat (<xref ref-type="bibr" rid="B15">Gastón et al. 2017</xref>) from April to the first half of September. The larval host plant is unknown.</p></tp:treatment-sec><tp:treatment-sec sec-type="remarks" id="SECID0EHDDI"><title>Remarks.</title><p>The species was described by <xref ref-type="bibr" rid="B31">Ragonot (1881)</xref> after two males from Portugal. He emphasised its resemblance with <italic><tp:taxon-name><tp:taxon-name-part taxon-name-part-type="genus" reg="Clepsis">C.</tp:taxon-name-part> <tp:taxon-name-part taxon-name-part-type="species" reg="consimilana">consimilana</tp:taxon-name-part></tp:taxon-name></italic>. <xref ref-type="bibr" rid="B34">Razowski (1979)</xref> considered it conspecific with <italic><tp:taxon-name><tp:taxon-name-part taxon-name-part-type="genus" reg="Clepsis">C.</tp:taxon-name-part> <tp:taxon-name-part taxon-name-part-type="species" reg="consimilana">consimilana</tp:taxon-name-part></tp:taxon-name></italic>, probably relying on the superficial similarity of the modified setae of the valvae of these two taxa. The female remained unstudied until <xref ref-type="bibr" rid="B15">Gastón et al. (2017)</xref> described it again under the name <italic><tp:taxon-name><tp:taxon-name-part taxon-name-part-type="genus" reg="Clepsis">C.</tp:taxon-name-part> <tp:taxon-name-part taxon-name-part-type="species" reg="razowskii">razowskii</tp:taxon-name-part></tp:taxon-name></italic>. <italic><tp:taxon-name><tp:taxon-name-part taxon-name-part-type="genus" reg="Tortrix">Tortrix</tp:taxon-name-part> <tp:taxon-name-part taxon-name-part-type="species" reg="xylotoma">xylotoma</tp:taxon-name-part></tp:taxon-name></italic> was sunk into <italic><tp:taxon-name><tp:taxon-name-part taxon-name-part-type="genus" reg="Clepsis">C.</tp:taxon-name-part> <tp:taxon-name-part taxon-name-part-type="species" reg="neglectana">neglectana</tp:taxon-name-part></tp:taxon-name></italic> by <xref ref-type="bibr" rid="B34">Razowski (1979)</xref>. This synonym is not justified as the genitalia of the male lectotype (illustrated also by <xref ref-type="bibr" rid="B7">Clarke 1958</xref>: pl. 109) rather resemble <italic><tp:taxon-name><tp:taxon-name-part taxon-name-part-type="genus" reg="Clepsis">C.</tp:taxon-name-part> <tp:taxon-name-part taxon-name-part-type="species" reg="eatoniana">eatoniana</tp:taxon-name-part></tp:taxon-name></italic> regarding the shape of labis, presence of modified setae on the valva, and morphology of the phallus. The preparation of the genitalia is poor, therefore the shape of uncus and valvae looks unusual. The wing pattern fits with <italic><tp:taxon-name><tp:taxon-name-part taxon-name-part-type="genus" reg="Clepsis">C.</tp:taxon-name-part> <tp:taxon-name-part taxon-name-part-type="species" reg="eatoniana">eatoniana</tp:taxon-name-part></tp:taxon-name></italic>. After comparison of material from Spain, the lectotype of <italic><tp:taxon-name><tp:taxon-name-part taxon-name-part-type="genus" reg="Tortrix">T.</tp:taxon-name-part> <tp:taxon-name-part taxon-name-part-type="species" reg="eatoniana">eatoniana</tp:taxon-name-part></tp:taxon-name></italic>, the lectotype of <italic><tp:taxon-name><tp:taxon-name-part taxon-name-part-type="genus" reg="Tortrix">T.</tp:taxon-name-part> <tp:taxon-name-part taxon-name-part-type="species" reg="xylotoma">xylotoma</tp:taxon-name-part></tp:taxon-name></italic>, the original description of <italic><tp:taxon-name><tp:taxon-name-part taxon-name-part-type="genus" reg="Clepsis">C.</tp:taxon-name-part> <tp:taxon-name-part taxon-name-part-type="species" reg="razowskii">razowskii</tp:taxon-name-part></tp:taxon-name></italic>, and numerous photographs of specimens identified as <italic><tp:taxon-name><tp:taxon-name-part taxon-name-part-type="genus" reg="Clepsis">C.</tp:taxon-name-part> <tp:taxon-name-part taxon-name-part-type="species" reg="razowskii">razowskii</tp:taxon-name-part></tp:taxon-name></italic> by the authors of the latter taxon, we concluded that all these specimens are conspecific and the present valid name of the species should be <italic><tp:taxon-name><tp:taxon-name-part taxon-name-part-type="genus" reg="Clepsis">C.</tp:taxon-name-part> <tp:taxon-name-part taxon-name-part-type="species" reg="eatoniana">eatoniana</tp:taxon-name-part></tp:taxon-name></italic>.</p></tp:treatment-sec><tp:treatment-sec><!--Section generated to contain objects referenced in tp:taxon-treatment.--><fig id="F11" position="float" orientation="portrait"><object-id xmlns:xlink="http://www.w3.org/1999/xlink" content-type="doi" xlink:type="simple">10.3897/zookeys.885.38655.figure11</object-id><object-id xmlns:xlink="http://www.w3.org/1999/xlink" content-type="arpha" xlink:type="simple">FEDE0240-DD16-5426-9FF5-46549F2C0806</object-id><label>Figure 11.</label><caption><p>Adults of <italic><tp:taxon-name><tp:taxon-name-part taxon-name-part-type="genus" reg="Clepsis">Clepsis</tp:taxon-name-part> <tp:taxon-name-part taxon-name-part-type="species" reg="consimilana">consimilana</tp:taxon-name-part></tp:taxon-name></italic> species group <bold>A–H</bold><italic><tp:taxon-name><tp:taxon-name-part taxon-name-part-type="genus" reg="Clepsis">C.</tp:taxon-name-part> <tp:taxon-name-part taxon-name-part-type="species" reg="consimilana">consimilana</tp:taxon-name-part></tp:taxon-name></italic>: <bold>A</bold> illustration from the original description of <italic><tp:taxon-name><tp:taxon-name-part taxon-name-part-type="genus" reg="Tortrix">Tortrix</tp:taxon-name-part> <tp:taxon-name-part taxon-name-part-type="species" reg="consimilana">consimilana</tp:taxon-name-part></tp:taxon-name></italic><bold>B</bold> neotype of <italic><tp:taxon-name><tp:taxon-name-part taxon-name-part-type="genus" reg="Tortrix">T.</tp:taxon-name-part> <tp:taxon-name-part taxon-name-part-type="species" reg="consimilana">consimilana</tp:taxon-name-part></tp:taxon-name></italic><bold>C</bold> male, Bulgaria <bold>D</bold> lectotype of <italic><tp:taxon-name><tp:taxon-name-part taxon-name-part-type="genus" reg="Tortrix">T.</tp:taxon-name-part> <tp:taxon-name-part taxon-name-part-type="species" reg="unifasciana">unifasciana</tp:taxon-name-part></tp:taxon-name></italic><bold>E</bold> Holotype of <italic><tp:taxon-name><tp:taxon-name-part taxon-name-part-type="genus" reg="Siclobola">Siclobola</tp:taxon-name-part> <tp:taxon-name-part taxon-name-part-type="species" reg="placida">placida</tp:taxon-name-part></tp:taxon-name></italic><bold>F</bold> male, Poland <bold>G</bold> female, Italy <bold>H</bold> female, Poland <bold>I–L</bold><italic><tp:taxon-name><tp:taxon-name-part taxon-name-part-type="genus" reg="Clepsis">C.</tp:taxon-name-part> <tp:taxon-name-part taxon-name-part-type="species" reg="eatoniana">eatoniana</tp:taxon-name-part></tp:taxon-name></italic>: <bold>I</bold> Lectotype of <italic><tp:taxon-name><tp:taxon-name-part taxon-name-part-type="genus" reg="Tortrix">T.</tp:taxon-name-part> <tp:taxon-name-part taxon-name-part-type="species" reg="eatoniana">eatoniana</tp:taxon-name-part></tp:taxon-name></italic><bold>J</bold> male, Spain <bold>K</bold> Lectotype of <italic><tp:taxon-name><tp:taxon-name-part taxon-name-part-type="genus" reg="Tortrix">Tortrix</tp:taxon-name-part> <tp:taxon-name-part taxon-name-part-type="species" reg="xylotoma">xylotoma</tp:taxon-name-part></tp:taxon-name></italic> (courtesy by D. Lees and Trustees of the Natural History Museum, London) <bold>L</bold> female, Spain. Scale bar: 5 mm, all to scale.</p></caption><graphic xmlns:xlink="http://www.w3.org/1999/xlink" xlink:href="zookeys-885-051-g011.jpg" position="float" orientation="portrait" xlink:type="simple" id="oo_352389.jpg"><uri content-type="original_file" xlink:type="simple">https://binary.pensoft.net/fig/352389</uri></graphic></fig><fig id="F3" position="float" orientation="portrait"><object-id xmlns:xlink="http://www.w3.org/1999/xlink" content-type="doi" xlink:type="simple">10.3897/zookeys.885.38655.figure3</object-id><object-id xmlns:xlink="http://www.w3.org/1999/xlink" content-type="arpha" xlink:type="simple">1F9450B5-188C-5A29-9164-9E86F73B7598</object-id><label>Figure 3.</label><caption><p>Costal folds of males of <italic><tp:taxon-name><tp:taxon-name-part taxon-name-part-type="genus" reg="Clepsis">Clepsis</tp:taxon-name-part></tp:taxon-name></italic> spp. <bold>A</bold><italic><tp:taxon-name><tp:taxon-name-part taxon-name-part-type="genus" reg="Clepsis">C.</tp:taxon-name-part> <tp:taxon-name-part taxon-name-part-type="species" reg="neglectana">neglectana</tp:taxon-name-part></tp:taxon-name></italic>, Germany <bold>B</bold><italic><tp:taxon-name><tp:taxon-name-part taxon-name-part-type="genus" reg="Clepsis">C.</tp:taxon-name-part> <tp:taxon-name-part taxon-name-part-type="species" reg="striolana">striolana</tp:taxon-name-part></tp:taxon-name></italic>, Austria <bold>C</bold><italic><tp:taxon-name><tp:taxon-name-part taxon-name-part-type="genus" reg="Clepsis">C.</tp:taxon-name-part> <tp:taxon-name-part taxon-name-part-type="species" reg="trivia">trivia</tp:taxon-name-part></tp:taxon-name></italic>, Crete <bold>D</bold><italic><tp:taxon-name><tp:taxon-name-part taxon-name-part-type="genus" reg="Clepsis">C.</tp:taxon-name-part> <tp:taxon-name-part taxon-name-part-type="species" reg="acclivana">acclivana</tp:taxon-name-part></tp:taxon-name></italic>, lectotype of <italic><tp:taxon-name><tp:taxon-name-part taxon-name-part-type="genus" reg="Cacoecia">Cacoecia</tp:taxon-name-part> <tp:taxon-name-part taxon-name-part-type="species" reg="acclivana">acclivana</tp:taxon-name-part></tp:taxon-name></italic><bold>E</bold><italic><tp:taxon-name><tp:taxon-name-part taxon-name-part-type="genus" reg="Clepsis">C.</tp:taxon-name-part> <tp:taxon-name-part taxon-name-part-type="species" reg="consimilana">consimilana</tp:taxon-name-part></tp:taxon-name></italic>, neotype of <italic><tp:taxon-name><tp:taxon-name-part taxon-name-part-type="genus" reg="Tortrix">Tortrix</tp:taxon-name-part> <tp:taxon-name-part taxon-name-part-type="species" reg="consimilana">consimilana</tp:taxon-name-part></tp:taxon-name></italic><bold>F</bold><italic><tp:taxon-name><tp:taxon-name-part taxon-name-part-type="genus" reg="Clepsis">C.</tp:taxon-name-part> <tp:taxon-name-part taxon-name-part-type="species" reg="eatoniana">eatoniana</tp:taxon-name-part></tp:taxon-name></italic>, Spain. Scale bar: 1 mm, all to scale.</p></caption><graphic xmlns:xlink="http://www.w3.org/1999/xlink" xlink:href="zookeys-885-051-g003.jpg" position="float" orientation="portrait" xlink:type="simple" id="oo_352381.jpg"><uri content-type="original_file" xlink:type="simple">https://binary.pensoft.net/fig/352381</uri></graphic></fig><fig id="F12" position="float" orientation="portrait"><object-id xmlns:xlink="http://www.w3.org/1999/xlink" content-type="doi" xlink:type="simple">10.3897/zookeys.885.38655.figure12</object-id><object-id xmlns:xlink="http://www.w3.org/1999/xlink" content-type="arpha" xlink:type="simple">2F2CD058-7233-5CFD-B7F8-FF4D9119BDE8</object-id><label>Figure 12.</label><caption><p>Male genitalia of the <italic><tp:taxon-name><tp:taxon-name-part taxon-name-part-type="genus" reg="Clepsis">Clepsis</tp:taxon-name-part> <tp:taxon-name-part taxon-name-part-type="species" reg="consimilana">consimilana</tp:taxon-name-part></tp:taxon-name></italic> species group (some without phallus) <bold>A–E</bold><italic><tp:taxon-name><tp:taxon-name-part taxon-name-part-type="genus" reg="Clepsis">C.</tp:taxon-name-part> <tp:taxon-name-part taxon-name-part-type="species" reg="consimilana">consimilana</tp:taxon-name-part></tp:taxon-name></italic>: <bold>A</bold><italic><tp:taxon-name><tp:taxon-name-part taxon-name-part-type="genus" reg="Tortrix">Tortrix</tp:taxon-name-part> <tp:taxon-name-part taxon-name-part-type="species" reg="consimilana">consimilana</tp:taxon-name-part></tp:taxon-name></italic> neotype <bold>B</bold><italic><tp:taxon-name><tp:taxon-name-part taxon-name-part-type="genus" reg="Clepsis">C.</tp:taxon-name-part> <tp:taxon-name-part taxon-name-part-type="species" reg="consimilana">consimilana</tp:taxon-name-part></tp:taxon-name></italic>, Italy <bold>C</bold><italic><tp:taxon-name><tp:taxon-name-part taxon-name-part-type="genus" reg="Clepsis">C.</tp:taxon-name-part> <tp:taxon-name-part taxon-name-part-type="species" reg="consimilana">consimilana</tp:taxon-name-part></tp:taxon-name></italic>, Albania <bold>D</bold><italic><tp:taxon-name><tp:taxon-name-part taxon-name-part-type="genus" reg="Siclobola">Siclobola</tp:taxon-name-part> <tp:taxon-name-part taxon-name-part-type="species" reg="placida">placida</tp:taxon-name-part></tp:taxon-name></italic> holotype <bold>E</bold><italic><tp:taxon-name><tp:taxon-name-part taxon-name-part-type="genus" reg="Tortrix">T.</tp:taxon-name-part> <tp:taxon-name-part taxon-name-part-type="species" reg="unifasciana">unifasciana</tp:taxon-name-part></tp:taxon-name></italic> lectotype <bold>F</bold><italic><tp:taxon-name><tp:taxon-name-part taxon-name-part-type="genus" reg="Tortrix">T.</tp:taxon-name-part> <tp:taxon-name-part taxon-name-part-type="species" reg="eatoniana">eatoniana</tp:taxon-name-part></tp:taxon-name></italic> lectotype. Scale bar: 500 μm, all to scale.</p></caption><graphic xmlns:xlink="http://www.w3.org/1999/xlink" xlink:href="zookeys-885-051-g012.jpg" position="float" orientation="portrait" xlink:type="simple" id="oo_352390.jpg"><uri content-type="original_file" xlink:type="simple">https://binary.pensoft.net/fig/352390</uri></graphic></fig><fig id="F5" position="float" orientation="portrait"><object-id xmlns:xlink="http://www.w3.org/1999/xlink" content-type="doi" xlink:type="simple">10.3897/zookeys.885.38655.figure5</object-id><object-id xmlns:xlink="http://www.w3.org/1999/xlink" content-type="arpha" xlink:type="simple">52089A3F-BDF0-556D-8C8C-BDBC24842459</object-id><label>Figure 5.</label><caption><p>Labides of <italic><tp:taxon-name><tp:taxon-name-part taxon-name-part-type="genus" reg="Clepsis">Clepsis</tp:taxon-name-part></tp:taxon-name></italic> spp. <bold>A, B</bold><italic><tp:taxon-name><tp:taxon-name-part taxon-name-part-type="genus" reg="Clepsis">C.</tp:taxon-name-part> <tp:taxon-name-part taxon-name-part-type="species" reg="neglectana">neglectana</tp:taxon-name-part></tp:taxon-name></italic>: <bold>A</bold> Southern Germany <bold>B</bold> Finland <bold>C</bold><italic><tp:taxon-name><tp:taxon-name-part taxon-name-part-type="genus" reg="Clepsis">C.</tp:taxon-name-part> <tp:taxon-name-part taxon-name-part-type="species" reg="striolana">striolana</tp:taxon-name-part></tp:taxon-name></italic>, Austria, North Tyrol <bold>D</bold><italic><tp:taxon-name><tp:taxon-name-part taxon-name-part-type="genus" reg="Clepsis">C.</tp:taxon-name-part> <tp:taxon-name-part taxon-name-part-type="species" reg="trivia">trivia</tp:taxon-name-part></tp:taxon-name></italic>, Crete <bold>E</bold><italic><tp:taxon-name><tp:taxon-name-part taxon-name-part-type="genus" reg="Clepsis">C.</tp:taxon-name-part> <tp:taxon-name-part taxon-name-part-type="species" reg="acclivana">acclivana</tp:taxon-name-part></tp:taxon-name></italic>, paralectotype of <italic><tp:taxon-name><tp:taxon-name-part taxon-name-part-type="genus" reg="Cacoecia">Cacoecia</tp:taxon-name-part> <tp:taxon-name-part taxon-name-part-type="species" reg="acclivana">acclivana</tp:taxon-name-part></tp:taxon-name></italic><bold>F, G</bold><italic><tp:taxon-name><tp:taxon-name-part taxon-name-part-type="genus" reg="Clepsis">C.</tp:taxon-name-part> <tp:taxon-name-part taxon-name-part-type="species" reg="consimilana">consimilana</tp:taxon-name-part></tp:taxon-name></italic>: <bold>F</bold> Germany, neotype of <italic><tp:taxon-name><tp:taxon-name-part taxon-name-part-type="genus" reg="Tortrix">Tortrix</tp:taxon-name-part> <tp:taxon-name-part taxon-name-part-type="species" reg="consimilana">consimilana</tp:taxon-name-part></tp:taxon-name></italic><bold>G</bold> Italy <bold>H</bold><italic><tp:taxon-name><tp:taxon-name-part taxon-name-part-type="genus" reg="Clepsis">C.</tp:taxon-name-part> <tp:taxon-name-part taxon-name-part-type="species" reg="eatoniana">eatoniana</tp:taxon-name-part></tp:taxon-name></italic>, Spain. Scale bar: 100 μm, all to scale.</p></caption><graphic xmlns:xlink="http://www.w3.org/1999/xlink" xlink:href="zookeys-885-051-g005.jpg" position="float" orientation="portrait" xlink:type="simple" id="oo_352383.jpg"><uri content-type="original_file" xlink:type="simple">https://binary.pensoft.net/fig/352383</uri></graphic></fig><fig id="F13" position="float" orientation="portrait"><object-id xmlns:xlink="http://www.w3.org/1999/xlink" content-type="doi" xlink:type="simple">10.3897/zookeys.885.38655.figure13</object-id><object-id xmlns:xlink="http://www.w3.org/1999/xlink" content-type="arpha" xlink:type="simple">CECF94A1-C5CE-5663-B96B-F67C87611C07</object-id><label>Figure 13.</label><caption><p>Phalli with vesicae everted of the <italic><tp:taxon-name><tp:taxon-name-part taxon-name-part-type="genus" reg="Clepsis">Clepsis</tp:taxon-name-part> <tp:taxon-name-part taxon-name-part-type="species" reg="consimilana">consimilana</tp:taxon-name-part></tp:taxon-name></italic> species group <bold>A–B</bold><italic><tp:taxon-name><tp:taxon-name-part taxon-name-part-type="genus" reg="Clepsis">C.</tp:taxon-name-part> <tp:taxon-name-part taxon-name-part-type="species" reg="consimilana">consimilana</tp:taxon-name-part></tp:taxon-name></italic>: <bold>A</bold> neotype of <italic><tp:taxon-name><tp:taxon-name-part taxon-name-part-type="genus" reg="Tortrix">Tortrix</tp:taxon-name-part> <tp:taxon-name-part taxon-name-part-type="species" reg="consimilana">consimilana</tp:taxon-name-part></tp:taxon-name></italic><bold>B</bold> specimen from Italy <bold>C</bold><italic><tp:taxon-name><tp:taxon-name-part taxon-name-part-type="genus" reg="Clepsis">C.</tp:taxon-name-part> <tp:taxon-name-part taxon-name-part-type="species" reg="eatoniana">eatoniana</tp:taxon-name-part></tp:taxon-name></italic>, Spain. The phallus of each species is shown in three aspects from top to bottom: sclerotised phallic tube (without vesica) in dorsal view, tip of vesica in dorsal view and whole phallus in left view. Scale bar: 250 μm.</p></caption><graphic xmlns:xlink="http://www.w3.org/1999/xlink" xlink:href="zookeys-885-051-g013.jpg" position="float" orientation="portrait" xlink:type="simple" id="oo_352391.jpg"><uri content-type="original_file" xlink:type="simple">https://binary.pensoft.net/fig/352391</uri></graphic></fig><fig id="F7" position="float" orientation="portrait"><object-id xmlns:xlink="http://www.w3.org/1999/xlink" content-type="doi" xlink:type="simple">10.3897/zookeys.885.38655.figure7</object-id><object-id xmlns:xlink="http://www.w3.org/1999/xlink" content-type="arpha" xlink:type="simple">80E83C7C-5099-5A20-AD9C-9FDA452A1C6F</object-id><label>Figure 7.</label><caption><p>Specialised male setae in <italic><tp:taxon-name><tp:taxon-name-part taxon-name-part-type="genus" reg="Clepsis">Clepsis</tp:taxon-name-part></tp:taxon-name></italic> spp. <bold>A–E</bold> cornuti: <bold>A</bold><italic><tp:taxon-name><tp:taxon-name-part taxon-name-part-type="genus" reg="Clepsis">C.</tp:taxon-name-part> <tp:taxon-name-part taxon-name-part-type="species" reg="neglectana">neglectana</tp:taxon-name-part></tp:taxon-name></italic>, Finland <bold>B</bold><italic><tp:taxon-name><tp:taxon-name-part taxon-name-part-type="genus" reg="Clepsis">C.</tp:taxon-name-part> <tp:taxon-name-part taxon-name-part-type="species" reg="striolana">striolana</tp:taxon-name-part></tp:taxon-name></italic>, Austria <bold>C</bold><italic><tp:taxon-name><tp:taxon-name-part taxon-name-part-type="genus" reg="Clepsis">C.</tp:taxon-name-part> <tp:taxon-name-part taxon-name-part-type="species" reg="trivia">trivia</tp:taxon-name-part></tp:taxon-name></italic>, Crete <bold>D</bold><italic><tp:taxon-name><tp:taxon-name-part taxon-name-part-type="genus" reg="Clepsis">C.</tp:taxon-name-part> <tp:taxon-name-part taxon-name-part-type="species" reg="consimilana">consimilana</tp:taxon-name-part></tp:taxon-name></italic>, neotype of <italic><tp:taxon-name><tp:taxon-name-part taxon-name-part-type="genus" reg="Tortrix">Tortrix</tp:taxon-name-part> <tp:taxon-name-part taxon-name-part-type="species" reg="consimilana">consimilana</tp:taxon-name-part></tp:taxon-name></italic><bold>E</bold><italic><tp:taxon-name><tp:taxon-name-part taxon-name-part-type="genus" reg="Clepsis">C.</tp:taxon-name-part> <tp:taxon-name-part taxon-name-part-type="species" reg="eatoniana">eatoniana</tp:taxon-name-part></tp:taxon-name></italic>, Spain <bold>F</bold> modified large seta from the medial surface of valva of <italic><tp:taxon-name><tp:taxon-name-part taxon-name-part-type="genus" reg="Clepsis">C.</tp:taxon-name-part> <tp:taxon-name-part taxon-name-part-type="species" reg="consimilana">consimilana</tp:taxon-name-part></tp:taxon-name></italic>, Germany. Scale bar: 100 μm, all to scale.</p></caption><graphic xmlns:xlink="http://www.w3.org/1999/xlink" xlink:href="zookeys-885-051-g007.jpg" position="float" orientation="portrait" xlink:type="simple" id="oo_352385.jpg"><uri content-type="original_file" xlink:type="simple">https://binary.pensoft.net/fig/352385</uri></graphic></fig><fig id="F14" position="float" orientation="portrait"><object-id xmlns:xlink="http://www.w3.org/1999/xlink" content-type="doi" xlink:type="simple">10.3897/zookeys.885.38655.figure14</object-id><object-id xmlns:xlink="http://www.w3.org/1999/xlink" content-type="arpha" xlink:type="simple">E5CFC04E-4810-5241-A965-A93715298A93</object-id><label>Figure 14.</label><caption><p>Female genitalia of the <italic><tp:taxon-name><tp:taxon-name-part taxon-name-part-type="genus" reg="Clepsis">Clepsis</tp:taxon-name-part> <tp:taxon-name-part taxon-name-part-type="species" reg="consimilana">consimilana</tp:taxon-name-part></tp:taxon-name></italic> species group <bold>A</bold><italic><tp:taxon-name><tp:taxon-name-part taxon-name-part-type="genus" reg="Clepsis">C.</tp:taxon-name-part> <tp:taxon-name-part taxon-name-part-type="species" reg="consimilana">consimilana</tp:taxon-name-part></tp:taxon-name></italic>, Italy <bold>B</bold><italic><tp:taxon-name><tp:taxon-name-part taxon-name-part-type="genus" reg="Clepsis">C.</tp:taxon-name-part> <tp:taxon-name-part taxon-name-part-type="species" reg="eatoniana">eatoniana</tp:taxon-name-part></tp:taxon-name></italic>, Spain. The sterigma and colliculum are shown enlarged to the right of the whole genitalia. Scale bars: 1 mm (whole genitalia), 250 μm (sterigma and colliculum).</p></caption><graphic xmlns:xlink="http://www.w3.org/1999/xlink" xlink:href="zookeys-885-051-g014.jpg" position="float" orientation="portrait" xlink:type="simple" id="oo_352392.jpg"><uri content-type="original_file" xlink:type="simple">https://binary.pensoft.net/fig/352392</uri></graphic></fig><fig id="F9" position="float" orientation="portrait"><object-id xmlns:xlink="http://www.w3.org/1999/xlink" content-type="doi" xlink:type="simple">10.3897/zookeys.885.38655.figure9</object-id><object-id xmlns:xlink="http://www.w3.org/1999/xlink" content-type="arpha" xlink:type="simple">1BE91575-C996-580A-9952-8596A47EDDEA</object-id><label>Figure 9.</label><caption><p>Signa of bursa copulatrix in <italic><tp:taxon-name><tp:taxon-name-part taxon-name-part-type="genus" reg="Clepsis">Clepsis</tp:taxon-name-part></tp:taxon-name></italic> spp. <bold>A</bold><italic><tp:taxon-name><tp:taxon-name-part taxon-name-part-type="genus" reg="Clepsis">C.</tp:taxon-name-part> <tp:taxon-name-part taxon-name-part-type="species" reg="neglectana">neglectana</tp:taxon-name-part></tp:taxon-name></italic><bold>B</bold><italic><tp:taxon-name><tp:taxon-name-part taxon-name-part-type="genus" reg="Clepsis">C.</tp:taxon-name-part> <tp:taxon-name-part taxon-name-part-type="species" reg="striolana">striolana</tp:taxon-name-part></tp:taxon-name></italic><bold>C</bold><italic><tp:taxon-name><tp:taxon-name-part taxon-name-part-type="genus" reg="Clepsis">C.</tp:taxon-name-part> <tp:taxon-name-part taxon-name-part-type="species" reg="trivia">trivia</tp:taxon-name-part></tp:taxon-name></italic><bold>D</bold><italic><tp:taxon-name><tp:taxon-name-part taxon-name-part-type="genus" reg="Clepsis">C.</tp:taxon-name-part> <tp:taxon-name-part taxon-name-part-type="species" reg="consimilana">consimilana</tp:taxon-name-part></tp:taxon-name></italic><bold>E</bold><italic><tp:taxon-name><tp:taxon-name-part taxon-name-part-type="genus" reg="Clepsis">C.</tp:taxon-name-part> <tp:taxon-name-part taxon-name-part-type="species" reg="eatoniana">eatoniana</tp:taxon-name-part></tp:taxon-name></italic><bold>F</bold> A detail of plate shaped signum of <italic><tp:taxon-name><tp:taxon-name-part taxon-name-part-type="genus" reg="Clepsis">C.</tp:taxon-name-part> <tp:taxon-name-part taxon-name-part-type="species" reg="consimilana">consimilana</tp:taxon-name-part></tp:taxon-name></italic> consisting of sclerotised papillae. 1 falcate signum, 2 plate shaped signum, 3 cestum. Scale bars: 250 μm (<bold>A–E</bold>, all to scale), 25 μm (<bold>F</bold>).</p></caption><graphic xmlns:xlink="http://www.w3.org/1999/xlink" xlink:href="zookeys-885-051-g009.jpg" position="float" orientation="portrait" xlink:type="simple" id="oo_352387.jpg"><uri content-type="original_file" xlink:type="simple">https://binary.pensoft.net/fig/352387</uri></graphic></fig></tp:treatment-sec><ref-list><ref id="B34"><mixed-citation xmlns:xlink="http://www.w3.org/1999/xlink" xlink:type="simple"><person-group><name name-style="western"><surname>Razowski</surname><given-names>J</given-names></name></person-group> (<year>1979</year>) <article-title>Revision of the Genus <italic><tp:taxon-name><tp:taxon-name-part taxon-name-part-type="genus">Clepsis</tp:taxon-name-part></tp:taxon-name></italic> Guenée (<tp:taxon-name><tp:taxon-name-part taxon-name-part-type="order">Lepidoptera</tp:taxon-name-part></tp:taxon-name>, <tp:taxon-name><tp:taxon-name-part taxon-name-part-type="family">Tortricidae</tp:taxon-name-part></tp:taxon-name>). Part I.</article-title><source>Acta zoologica cracoviensia</source><volume>23</volume>(<issue>8</issue>): <fpage>101</fpage>–<lpage>198</lpage>.</mixed-citation></ref><ref id="B41"><mixed-citation xmlns:xlink="http://www.w3.org/1999/xlink" xlink:type="simple"><person-group><name name-style="western"><surname>Tamura</surname><given-names>K</given-names></name><name name-style="western"><surname>Stecher</surname><given-names>G</given-names></name><name name-style="western"><surname>Peterson</surname><given-names>D</given-names></name><name name-style="western"><surname>Filipski</surname><given-names>A</given-names></name><name name-style="western"><surname>Kumar</surname><given-names>S</given-names></name></person-group> (<year>2013</year>) <article-title>MEGA6: Molecular Evolutionary Genetics Analysis Version 6.0.</article-title><source>Molecular Biology and Evolution</source><volume>30</volume>(<issue>12</issue>): <fpage>2725</fpage>–<lpage>2729</lpage>. <ext-link xlink:type="simple" ext-link-type="doi" xlink:href="10.1093/molbev/mst197">https://doi.org/10.1093/molbev/mst197</ext-link></mixed-citation></ref><ref id="B32"><mixed-citation xmlns:xlink="http://www.w3.org/1999/xlink" xlink:type="simple"><person-group><name name-style="western"><surname>Ratnasingham</surname><given-names>S</given-names></name><name name-style="western"><surname>Hebert</surname><given-names>PDN</given-names></name></person-group> (<year>2007</year>) BOLD: The Barcode of Life Data System (<ext-link xlink:type="simple" ext-link-type="uri" xlink:href="http://www.barcodinglife.org">http://www.barcodinglife.org</ext-link>). Molecular Ecology Notes 7: 355–364. <ext-link xlink:type="simple" ext-link-type="doi" xlink:href="10.1111/j.1471-8286.2007.01678.x">https://doi.org/10.1111/j.1471-8286.2007.01678.x</ext-link></mixed-citation></ref><ref id="B31"><mixed-citation xmlns:xlink="http://www.w3.org/1999/xlink" xlink:type="simple"><person-group><name name-style="western"><surname>Ragonot</surname><given-names>EL</given-names></name></person-group> (<year>1881</year>) <article-title>Notes on the entomology of Portugal. IV. <tp:taxon-name><tp:taxon-name-part taxon-name-part-type="order">Lepidoptera</tp:taxon-name-part></tp:taxon-name> (Continued). Micro-<tp:taxon-name><tp:taxon-name-part taxon-name-part-type="order">Lepidoptera</tp:taxon-name-part></tp:taxon-name> (except <tp:taxon-name><tp:taxon-name-part taxon-name-part-type="section">Tineina</tp:taxon-name-part></tp:taxon-name>) collected by the Rev. A. E. Eaton in 1880, with descriptions of new species.</article-title><source>The Entomologist’s monthly magazine</source><volume>17</volume>: <fpage>229</fpage>–<lpage>233</lpage>.</mixed-citation></ref><ref id="B15"><mixed-citation xmlns:xlink="http://www.w3.org/1999/xlink" xlink:type="simple"><person-group><name name-style="western"><surname>Gastón</surname><given-names>J</given-names></name><name name-style="western"><surname>Vives Moreno</surname><given-names>A</given-names></name><name name-style="western"><surname>Revilla</surname><given-names>Tx</given-names></name></person-group> (<year>2017</year>) <article-title>Descripción de tres especies nuevas de la Familia <tp:taxon-name><tp:taxon-name-part taxon-name-part-type="family">Tortricidae</tp:taxon-name-part></tp:taxon-name> en la Península Ibérica (<tp:taxon-name><tp:taxon-name-part taxon-name-part-type="order">Lepidoptera</tp:taxon-name-part></tp:taxon-name>: <tp:taxon-name><tp:taxon-name-part taxon-name-part-type="family">Tortricidae</tp:taxon-name-part></tp:taxon-name>).</article-title><source>Shilap Revista de lepidopterologia</source><volume>45</volume>(<issue>180</issue>): <fpage>689</fpage>–<lpage>698</lpage>.</mixed-citation></ref><ref id="B7"><mixed-citation xmlns:xlink="http://www.w3.org/1999/xlink" xlink:type="simple"><person-group><name name-style="western"><surname>Clarke</surname><given-names>JFG</given-names></name></person-group> (<year>1958</year>) <source>Catalogue of the Type Specimens of Microlepidoptera in the British Museum (Natural History) described by Edward Meyrick 3.</source><publisher-name>Trustees of the British Museum (N H)</publisher-name>, <publisher-loc>London</publisher-loc>, <size units="page">599 pp</size>.</mixed-citation></ref></ref-list></tp:taxon-treatment>
